# Supplementary material for: Toward a BT.2020 green emitter through a combined multiple resonance effect and multi-lock strategy
Source: Nat Commun. 2022 Aug 19;13:4876. doi: 10.1038/s41467-022-32607-3 (PMC9391368; doi:10.1038/s41467-022-32607-3)
Supplement: Supplementary file 3 — Source Data [file 41467_2022_32607_MOESM3_ESM.xlsx]

## Sheet: Fig.2a
tCzphB-Ph							tCzphB-Fl
Abs		PL		Phos			Abs		PL		Phos
Wavelength	Abs. coefficient	Wavelength	Normalized Intensity	Wavelength	Normalized intensity		Wavelength	Abs. coefficient	Wavelength	Normalized intensity	Wavelength	Normalized intensity
nm	mM-1·cm-1	nm	a.u.	nm	a.u.		nm	mM-1·cm-1	nm	a.u.	nm	a.u.
300	23.532	490	0.0106555	520	0.0485941		300	29.15	490	0.0127588	520	0.00910765
301	22.968	491	0.0140547	523	0.0357644		301	27.9	491	0.0094892	523	0
302	21.612	492	0.0137332	526	0.0688517		302	26.36	492	0.00893098	526	0.0181467
303	19.68	493	0.0137791	529	0.147856		303	24.7	493	0.00629943	529	0.0635479
304	17.472	494	0.0172704	532	0.257399		304	23.12	494	0.00813353	532	0.10906
305	15.348	495	0.0186487	535	0.456707		305	22.05	495	0.00813353	535	0.22977
306	13.308	496	0.0225999	538	0.687689		306	21.19	496	0.00924996	538	0.476008
307	11.436	497	0.0277921	541	0.918701		307	20.6	497	0.0107651	541	0.71752
308	9.648	498	0.03179	544	1		308	19.69	498	0.0111639	544	0.898358
309	7.992	499	0.0368453	547	0.960013		309	18.43	499	0.0116424	547	1
310	6.972	500	0.0406142	550	0.890251		310	17.1	500	0.0109246	550	0.941184
311	5.976	501	0.0505436	553	0.793128		311	15.92	501	0.0139551	553	0.847997
312	5.484	502	0.0579919	556	0.691981		312	15	502	0.0127588	556	0.798824
313	5.124	503	0.0756982	559	0.68484		313	14.2	503	0.0166667	559	0.777989
314	5.016	504	0.0902823	562	0.61831		314	13.63	504	0.0224091	562	0.701061
315	5.112	505	0.102109	565	0.509322		315	13.1	505	0.023765	565	0.661202
316	5.1	506	0.12872	568	0.491138		316	12.65	506	0.0272745	568	0.636357
317	5.4	507	0.155807	571	0.450877		317	12.45	507	0.0346131	571	0.587625
318	5.712	508	0.184984	574	0.409693		318	12.12	508	0.0412344	574	0.580312
319	6.144	509	0.218333	577	0.413059		319	11.95	509	0.0465797	577	0.522838
320	6.492	510	0.267639	580	0.359573		320	11.64	510	0.0621389	580	0.44258
321	6.912	511	0.31256	583	0.307967		321	11.67	511	0.071396	583	0.409686
322	7.284	512	0.369143	586	0.238283		322	11.52	512	0.0903926	586	0.397486
323	7.656	513	0.43145	589	0.218102		323	11.38	513	0.102288	589	0.378048
324	8.208	514	0.491568	592	0.230928		324	11.35	514	0.137025	592	0.357163
325	8.688	515	0.560597	595	0.228812		325	11.42	515	0.171059	595	0.247877
326	8.916	516	0.6335	598	0.225614		326	11.49	516	0.191597	598	0.211246
327	9.456	517	0.703489	601	0.219284		327	11.82	517	0.23629	601	0.183703
328	9.864	518	0.783673	604	0.153366		328	11.93	518	0.293011	604	0.177795
329	10.164	519	0.834292	607	0.0766844		329	12.1	519	0.33768	607	0.201705
330	10.632	520	0.908803	610	0.0595312		330	12.47	520	0.414509	610	0.215466
331	10.932	521	0.954402	613	0.045381		331	12.99	521	0.480341	613	0.190125
332	11.328	522	0.970441	616	0.0688437		332	13.36	522	0.55795	616	0.147883
333	11.568	523	0.993524	619	0.0724296		333	13.71	523	0.615302	619	0.117982
334	11.784	524	1	622	0.0815131		334	13.81	524	0.699799	622	0.112827
335	11.904	525	0.993242	625	0.0315761		335	13.96	525	0.76796	625	0.0933635
336	12.084	526	0.957966	628	0.0175602		336	14.03	526	0.822886	628	0.105812
337	12.072	527	0.927028	631	0.00216375		337	13.95	527	0.885024	631	0.0928448
338	12.264	528	0.885108	634	0		338	13.85	528	0.925832	634	0.0867415
339	12.132	529	0.84519	637	0.00975181		339	13.84	529	0.955523	637	0.0789213
340	12.084	530	0.777928	640	0.0314192		340	13.8	530	0.987647	640	0.0693842
341	12.096	531	0.719953	</Trace>	--		341	13.71	531	1	</Trace>	--
342	12.012	532	0.671044		--		342	13.65	532	0.984822		--
343	11.892	533	0.617952		--		343	13.65	533	0.962948		--
344	11.7	534	0.573429		--		344	13.56	534	0.919379		--
345	11.496	535	0.538567		--		345	13.42	535	0.875592		--
346	11.004	536	0.500806		--		346	13.18	536	0.822805		--
347	10.536	537	0.465303		--		347	12.76	537	0.777783		--
348	10.092	538	0.428484		--		348	12.33	538	0.735603		--
349	9.432	539	0.412448		--		349	11.63	539	0.667791		--
350	8.832	540	0.38507		--		350	11.08	540	0.62832		--
351	8.064	541	0.366134		--		351	10.38	541	0.585737		--
352	7.488	542	0.352341		--		352	10.07	542	0.547111		--
353	6.828	543	0.331105		--		353	9.33	543	0.506577		--
354	6.24	544	0.313947		--		354	8.63	544	0.475688		--
355	5.676	545	0.302158		--		355	8.27	545	0.451468		--
356	5.22	546	0.28612		--		356	7.7	546	0.431022		--
357	4.8	547	0.27152		--		357	7.15	547	0.401525		--
358	4.608	548	0.254754		--		358	6.73	548	0.379731		--
359	4.152	549	0.240994		--		359	6.23	549	0.360024		--
360	3.768	550	0.236747		--		360	5.76	550	0.34721		--
361	3.588	551	0.223224		--		361	5.35	551	0.330554		--
362	3.144	552	0.211412		--		362	4.95	552	0.323828		--
363	2.736	553	0.199465		--		363	4.54	553	0.300774		--
364	2.664	554	0.189872		--		364	4.13	554	0.28925		--
365	2.376	555	0.185722		--		365	3.73	555	0.278127		--
366	1.932	556	0.170186		--		366	3.25	556	0.265645		--
367	1.728	557	0.167097		--		367	2.87	557	0.260125		--
368	1.596	558	0.158986		--		368	2.58	558	0.23725		--
369	1.428	559	0.154562		--		369	2.4	559	0.228133		--
370	1.38	560	0.145901		--		370	2.17	560	0.212461		--
371	1.308	561	0.139636		--		371	2.07	561	0.207825		--
372	1.332	562	0.134385		--		372	2.1	562	0.194235		--
373	1.452	563	0.133049		--		373	2.11	563	0.189359		--
374	1.44	564	0.127016		--		374	2.14	564	0.185044		--
375	1.368	565	0.119188		--		375	2.19	565	0.16938		--
376	1.224	566	0.117162		--		376	2.15	566	0.169221		--
377	1.092	567	0.119142		--		377	2.14	567	0.166344		--
378	0.936	568	0.106482		--		378	2.05	568	0.166024		--
379	0.72	569	0.105976		--		379	1.87	569	0.155878		--
380	0.516	570	0.105792		--		380	1.7	570	0.143815		--
381	0.312	571	0.0972309		--		381	1.45	571	0.145892		--
382	0.132	572	0.0917547		--		382	1.22	572	0.136546		--
383	-0.012	573	0.0940095		--		383	1.04	573	0.133191		--
384	-0.084	574	0.0808504		--		384	0.84	574	0.130955		--
385	-0.204	575	0.0817245		--		385	0.71	575	0.120094		--
386	-0.216	576	0.0731223		--		386	0.6	576	0.115462		--
387	-0.252	577	0.0721104		--		387	0.54	577	0.11666		--
388	-0.264	578	0.0654875		--		388	0.48	578	0.109793		--
389	-0.264	579	0.0622224		--		389	0.48	579	0.100132		--
390	-0.24	580	0.0595094		--		390	0.46	580	0.0984555		--
391	-0.24	581	0.0542676		--		391	0.46	581	0.0945437		--
392	-0.168	582	0.0495321		--		392	0.49	582	0.0867206		--
393	-0.192	583	0.0448891		--		393	0.55	583	0.0867206		--
394	-0.168	584	0.0425907		--		394	0.63	584	0.0754664		--
395	-0.18	585	0.043648		--		395	0.74	585	0.0706778		--
396	-0.264	586	0.0389596		--		396	0.76	586	0.0745086		--
397	-0.336	587	0.0379944		--		397	0.75	587	0.0632561		--
398	-0.408	588	0.032801		--		398	0.76	588	0.0596652		--
399	-0.492	589	0.0323874		--		399	0.66	589	0.0587076		--
400	-0.588	590	0.0294923		--		400	0.55	590	0.0533615		--
401	-0.66	591	0.0282975		--		401	0.44	591	0.0485743		--
402	-0.708	592	0.0238864		--		402	0.28	592	0.0462605		--
403	-0.768	593	0.0244378		--		403	0.16	593	0.043548		--
404	-0.78	594	0.0231053		--		404	0.06	594	0.0427502		--
405	-0.792	595	0.023335		--		405	0.01	595	0.0412344		--
406	-0.804	596	0.0227837		--		406	-0.04	596	0.0330975		--
407	-0.78	597	0.0215891		--		407	-0.08	597	0.0348524		--
408	-0.816	598	0.0206702		--		408	-0.13	598	0.0355704		--
409	-0.792	599	0.018373		--		409	-0.13	599	0.0334166		--
410	-0.78	600	0.0192		--		410	-0.13	600	0.0296675		--
411	-0.768	601	0.0166273		--		411	-0.12	601	0.027434		--
412	-0.744	602	0.0169948		--		412	-0.14	602	0.0300663		--
413	-0.756	603	0.0166273		--		413	-0.13	603	0.0251209		--
414	-0.732	604	0.0157544		--		414	-0.13	604	0.0271948		--
415	-0.72	605	0.0154329		--		415	-0.14	605	0.0221698		--
416	-0.72	606	0.0119876		--		416	-0.13	606	0.0227281		--
417	-0.66	607	0.0148816		--		417	-0.1	607	0.0195378		--
418	-0.66	608	0.0101043		--		418	-0.11	608	0.0209734		--
419	-0.648	609	0.0110229		--		419	-0.11	609	0.0196973		--
420	-0.648	610	0.0129982		--		420	-0.09	610	0.0208937		--
421	-0.612	611	0.0108851		--		421	-0.07	611	0.0179427		--
422	-0.6	612	0.0100124		--		422	-0.06	612	0.0184212		--
423	-0.552	613	0.00996646		--		423	-0.03	613	0.0150716		--
424	-0.54	614	0.00950713		--		424	-0.02	614	0.0129183		--
425	-0.516	615	0.00913967		--		425	-0.02	615	0.0137956		--
426	-0.492	616	0.0073024		--		426	0.01	616	0.0141943		--
427	-0.456	617	0.00757799		--		427	0.03	617	0.0147526		--
428	-0.396	618	0.00734833		--		428	0.06	618	0.0122006		--
429	-0.372	619	0.00757799		--		429	0.06	619	0.0116424		--
430	-0.324	620	0.00753206		--		430	0.09	620	0.0094892		--
431	-0.288	621	0.00606229		--		431	0.1	621	0.00893098		--
432	-0.228	622	0.00721054		--		432	0.14	622	0.00972844		--
433	-0.192	623	0.00610822		--		433	0.16	623	0.00972844		--
434	-0.132	624	0.00620008		--		434	0.2	624	0.00940945		--
435	-0.048	625	0.00587857		--		435	0.24	625	0.00845251		--
436	0	626	0.0052815		--		436	0.27	626	0.00869174		--
437	0.084	627	0.00459257		--		437	0.31	627	0.0071766		--
438	0.144	628	0.00518964		--		438	0.34	628	0.00988793		--
439	0.216	629	0.00583264		--		439	0.4	629	0.0071766		--
440	0.3	630	0.00509778		--		440	0.44	630	0.0071766		--
441	0.432	631	0.00445479		--		441	0.51	631	0.00980818		--
442	0.54	632	0.00344438		--		442	0.6	632	0.00653865		--
443	0.636	633	0.00362809		--		443	0.63	633	0.00526278		--
444	0.72	634	0.00326068		--		444	0.71	634	0.00542226		--
445	0.876	635	0.0033066		--		445	0.81	635	0.00566149		--
446	0.984	636	0.00413329		--		446	0.89	636	0.00430588		--
447	1.128	637	0.00238808		--		447	1.01	637	0.00566149		--
448	1.248	638	0.00307697		--		448	1.1	638	0.00446536		--
449	1.404	639	0.00192882		--		449	1.2	639	0.005502		--
450	1.548	640	0.00220438		--		450	1.3	640	0.00350848		--
451	1.704	641	0.00234215		--		451	1.43	641	0.0037477		--
452	1.884	642	0.00275549		--		452	1.55	642	0.005502		--
453	2.064	643	0.00243401		--		453	1.67	643	0.00486407		--
454	2.22	644	0.0013318		--		454	1.78	644	0.0041464		--
455	2.448	645	0.00156142		--		455	1.93	645	0.003349		--
456	2.664	646	0.00266363		--		456	2.05	646	0.00255161		--
457	2.88	647	0.00123995		--		457	2.17	647	0.00438562		--
458	3.144	648	0.00192882		--		458	2.33	648	0.00406666		--
459	3.396	649	0.00123995		--		459	2.48	649	0.00223265		--
460	3.684	650	0.0013318		--		460	2.65	650	0.0019137		--
461	3.972	651	0.00160735		--		461	2.81	651	0.00303004		--
462	4.308	652	0.00183697		--		462	3.01	652	0.00358822		--
463	4.68	653	0.00174512		--		463	3.21	653	0.00518304		--
464	5.088	654	0.00128587		--		464	3.43	654	0.00287056		--
465	5.508	655	0.0013318		--		465	3.68	655	0.000956843		--
466	5.952	656	0.0018829		--		466	3.95	656	0.00279082		--
467	6.408	657	0.00119402		--		467	4.23	657	0.00175422		--
468	6.888	658	0.0016992		--		468	4.54	658	0.00231239		--
469	7.44	659	0.000918477		--		469	4.88	659	0.00303004		--
470	7.98	660	0.000826629		--		470	5.23	660	0.00326926		--
471	8.532	661	0.0015155		--		471	5.61	661	0.00247187		--
472	9.096	662	0.000413312		--		472	6.02	662	0.0019137		--
473	9.636	663	0.00101033		--		473	6.46	663	0.00215291		--
474	10.188	664	0.000642932		--		474	6.93	664	0.0019137		--
475	10.716	665	0.000780704		--		475	7.47	665	0.00239213		--
476	11.22	666	0.000413312		--		476	8.01	666	0.00183396		--
477	11.676	667	0.00110217		--		477	8.56	667	0.00159474		--
478	12.168	668	0.000551084		--		478	9.15	668	0.00239213		--
479	12.612	669	0.00123995		--		479	9.75	669	0.00151501		--
480	13.032	670	0.0015155		--		480	10.36	670	0.00223265		--
481	13.416	671	0.00123995		--		481	10.94	671	0.00127579		--
482	13.848	672	0.000459236		--		482	11.52	672	0.00183396		--
483	14.28	673	0.000183694		--		483	12.05	673	0.00167448		--
484	14.712	674	0.0011481		--		484	12.57	674	0.00183396		--
485	15.204	675	0.00119402		--		485	13.05	675	0.00103658		--
486	15.744	676	0.00110217		--		486	13.48	676	0.000637894		--
487	16.32	677	0.00050516		--		487	13.85	677	0.00231239		--
488	16.956	678	0.00128587		--		488	14.19	678	0.00047842		--
489	17.616	679	0.00128587		--		489	14.5	679	0.000558157		--
490	18.372	680	0.00156142		--		490	14.81	680	0.000398683		--
491	19.152	681	0.00165327		--		491	15.15	681	0.00127579		--
492	20.016	682	0.000367389		--		492	15.52	682	0.000717631		--
493	20.928	683	0		--		493	15.91	683	0.00143527		--
494	21.948	684	0.000826629		--		494	16.37	684	0.00263135		--
495	22.956	685	0.00110217		--		495	16.84	685	0.000956843		--
496	24.012	686	0.000826629		--		496	17.42	686	0.00143527		--
497	25.08	687	0.000642932		--		497	18.03	687	0.00183396		--
498	26.184	688	0.0013318		--		498	18.68	688	0.000239209		--
499	27.396	689	0.000826629		--		499	19.45	689	0.00135553		--
500	28.584	690	0.000183694		--		500	20.23	690	0.00135553		--
501	29.748	691	0.00142365		--		501	21.06	691	0.000398683		--
502	30.888	692	0.00050516		--		502	21.93	692	0.000717631		--
503	32.04	693	0.00110217		--		503	22.93	693	0.00135553		--
504	33.048	694	0.000872553		--		504	23.96	694	7.97365e-05		--
505	33.936	695	0.000367389		--		505	25.05	695	0		--
506	34.716	696	0.00073478		--		506	26.26	696	0.000717631		--
507	35.244	697	0.000826629		--		507	27.58	697	0.000877105		--
508	35.568	698	0.000688856		--		508	29.06	698	0		--
509	35.556	699	0.000459236		--		509	30.57	699	0.00127579		--
510	35.22	700	0.000183694		--		510	32.22	700	0.000637894		--
511	34.524	</Trace>			--		511	33.86	</Trace>			--
512	33.432						512	35.54
513	32.088						513	37.07
514	30.348						514	38.46
515	28.356						515	39.69
516	26.22						516	40.58
517	23.856						517	41.13
518	21.504						518	41.25
519	19.152						519	40.92
520	16.788						520	40.12
521	14.508						521	38.84
522	12.444						522	37.16
523	10.536						523	35.07
524	8.748						524	32.67
525	7.236						525	30.12
526	5.868						526	27.4
527	4.728						527	24.62
528	3.72						528	21.84
529	2.892						529	19.09
530	2.22						530	16.42
531	1.644						531	13.91
532	1.176						532	11.67
533	0.804						533	9.62
534	0.504						534	7.89
535	0.276						535	6.37
536	0.108						536	5.08
537	-0.06						537	3.97
538	-0.168						538	3.11
539	-0.264						539	2.41
540	-0.324						540	1.89
541	-0.372						541	1.45
542	-0.408						542	1.13
543	-0.42						543	0.88
544	-0.468						544	0.67
545	-0.492						545	0.51
546	-0.492						546	0.39
547	-0.516						547	0.27
548	-0.528						548	0.2
549	-0.528						549	0.14
550	-0.54						550	0.08
551	-0.552						551	0.03
552	-0.564						552	-0.02
553	-0.552						553	-0.05
554	-0.564						554	-0.07
555	-0.552						555	-0.09
556	-0.564						556	-0.11
557	-0.54						557	-0.13
558	-0.564						558	-0.15
559	-0.576						559	-0.16
560	-0.552						560	-0.16
561	-0.552						561	-0.16
562	-0.552						562	-0.16
563	-0.564						563	-0.18
564	-0.564						564	-0.18
565	-0.552						565	-0.18
566	-0.576						566	-0.19
567	-0.564						567	-0.18
568	-0.564						568	-0.17
569	-0.576						569	-0.18
570	-0.564						570	-0.18
571	-0.552						571	-0.17
572	-0.588						572	-0.19
573	-0.552						573	-0.17
574	-0.552						574	-0.16
575	-0.564						575	-0.18
576	-0.552						576	-0.17
577	-0.552						577	-0.18
578	-0.552						578	-0.17
579	-0.564						579	-0.17
580	-0.552						580	-0.16
581	-0.564						581	-0.17
582	-0.564						582	-0.17
583	-0.552						583	-0.16
584	-0.552						584	-0.16
585	-0.564						585	-0.16
586	-0.54						586	-0.16
587	-0.528						587	-0.15
588	-0.564						588	-0.16
589	-0.552						589	-0.16
590	-0.552						590	-0.16
591	-0.54						591	-0.15
592	-0.54						592	-0.16
593	-0.54						593	-0.15
594	-0.528						594	-0.15
595	-0.54						595	-0.16
596	-0.552						596	-0.16
597	-0.528						597	-0.16
598	-0.54						598	-0.16
599	-0.552						599	-0.16
600	-0.54						600	-0.16
601	-0.528						601	-0.16
602	-0.528						602	-0.16
603	-0.528						603	-0.16
604	-0.528						604	-0.15
605	-0.552						605	-0.17
606	-0.516						606	-0.16
607	-0.528						607	-0.17
608	-0.528						608	-0.14
609	-0.528						609	-0.17
610	-0.54						610	-0.18
611	-0.528						611	-0.17
612	-0.528						612	-0.16
613	-0.516						613	-0.17
614	-0.516						614	-0.17
615	-0.516						615	-0.16
616	-0.528						616	-0.16
617	-0.528						617	-0.16
618	-0.54						618	-0.17
619	-0.54						619	-0.16
620	-0.528						620	-0.16
621	-0.528						621	-0.16
622	-0.528						622	-0.16
623	-0.528						623	-0.17
624	-0.54						624	-0.18
625	-0.528						625	-0.17
626	-0.54						626	-0.16
627	-0.54						627	-0.17
628	-0.528						628	-0.16
629	-0.516						629	-0.16
630	-0.54						630	-0.17
631	-0.528						631	-0.17
632	-0.516						632	-0.17
633	-0.516						633	-0.16
634	-0.516						634	-0.16
635	-0.528						635	-0.18
636	-0.528						636	-0.16
637	-0.54						637	-0.17
638	-0.528						638	-0.16
639	-0.528						639	-0.16
640	-0.528						640	-0.17
641	-0.54						641	-0.18
642	-0.528						642	-0.16
643	-0.54						643	-0.18
644	-0.528						644	-0.16
645	-0.528						645	-0.17
646	-0.528						646	-0.18
647	-0.528						647	-0.16
648	-0.528						648	-0.18
649	-0.516						649	-0.17
650	-0.528						650	-0.17
651	-0.516						651	-0.17
652	-0.528						652	-0.18
653	-0.516						653	-0.17
654	-0.54						654	-0.19
655	-0.516						655	-0.17
656	-0.504						656	-0.16
657	-0.54						657	-0.18
658	-0.504						658	-0.19
659	-0.54						659	-0.19
660	-0.516						660	-0.18
661	-0.504						661	-0.17
662	-0.504						662	-0.16
663	-0.516						663	-0.18
664	-0.504						664	-0.17
665	-0.504						665	-0.18
666	-0.492						666	-0.18
667	-0.504						667	-0.17
668	-0.504						668	-0.18
669	-0.504						669	-0.17
670	-0.504						670	-0.19
671	-0.504						671	-0.18
672	-0.504						672	-0.18
673	-0.492						673	-0.18
674	-0.516						674	-0.19
675	-0.504						675	-0.18
676	-0.516						676	-0.18
677	-0.504						677	-0.19
678	-0.492						678	-0.19
679	-0.504						679	-0.2
680	-0.504						680	-0.19
681	-0.48						681	-0.18
682	-0.504						682	-0.18
683	-0.492						683	-0.19
684	-0.504						684	-0.19
685	-0.48						685	-0.19
686	-0.48						686	-0.19
687	-0.492						687	-0.19
688	-0.492						688	-0.19
689	-0.492						689	-0.19
690	-0.492						690	-0.2
691	-0.492						691	-0.2
692	-0.504						692	-0.19
693	-0.504						693	-0.2
694	-0.492						694	-0.2
695	-0.48						695	-0.21
696	-0.492						696	-0.21
697	-0.492						697	-0.2
698	-0.492						698	-0.22
699	-0.444						699	-0.19
700	-0.48						700	-0.2
701	--						701	--
702	--						702	--
703	--						703	--
704	--						704	--
705	--						705	--
706	--						706	--
707	--						707	--
708	--						708	--
709	--						709	--
710	--						710	--
711	--						711	--
712	--						712	--
713	--						713	--
714	--						714	--
715	--						715	--
716	--						716	--
717	--						717	--
718	--						718	--
719	--						719	--
720	--						720	--
721	--						721	--
722	--						722	--
723	--						723	--
724	--						724	--
725	--						725	--
726	--						726	--
727	--						727	--
728	--						728	--
729	--						729	--
730	--						730	--
731	--						731	--
732	--						732	--
733	--						733	--
734	--						734	--
735	--						735	--
736	--						736	--
737	--						737	--
738	--						738	--
739	--						739	--
740	--						740	--
741	--						741	--
742	--						742	--
743	--						743	--
744	--						744	--
745	--						745	--
746	--						746	--
747	--						747	--
748	--						748	--
749	--						749	--
750	--						750	--
751	--						751	--
752	--						752	--
753	--						753	--
754	--						754	--
755	--						755	--
756	--						756	--
757	--						757	--
758	--						758	--
759	--						759	--
760	--						760	--
761	--						761	--
762	--						762	--
763	--						763	--
764	--						764	--
765	--						765	--
766	--						766	--
767	--						767	--
768	--						768	--
769	--						769	--
770	--						770	--
771	--						771	--
772	--						772	--
773	--						773	--
774	--						774	--
775	--						775	--
776	--						776	--
777	--						777	--
778	--						778	--
779	--						779	--
780	--						780	--
781	--						781	--
782	--						782	--
783	--						783	--
784	--						784	--
785	--						785	--
786	--						786	--
787	--						787	--
788	--						788	--
789	--						789	--
790	--						790	--
791	--						791	--
792	--						792	--
793	--						793	--
794	--						794	--
795	--						795	--
796	--						796	--
797	--						797	--
798	--						798	--
799	--						799	--
800	--						800	--

## Sheet: Fig.2b
t-DABNA		DtBuCzB		tCzphB-Ph		tCzphB-Fl
Wavelength	Intensity	Wavelength	Intensity	Wavelength	Intensity	Wavelength	Intensity
nm	a.u.	nm	a.u.	nm	a.u.	nm	a.u.
400	0.00381386	450	0.00716105	490	0.0106555	490	0.0127588
401	0.002802	451	0.0087178	491	0.0140547	491	0.0094892
402	0.00202366	452	0.0108973	492	0.0137332	492	0.00893098
403	0.00225716	453	0.0136994	493	0.0137791	493	0.00629943
404	0.00358035	454	0.0193037	494	0.0172704	494	0.00813353
405	0.00396953	455	0.0208605	495	0.0186487	495	0.00813353
406	0.00303551	456	0.0233513	496	0.0225999	496	0.00924996
407	0.0041252	457	0.0295783	497	0.0277921	497	0.0107651
408	0.00264633	458	0.0370507	498	0.03179	498	0.0111639
409	0.00147882	459	0.0439004	499	0.0368453	499	0.0116424
410	0.002802	460	0.0579111	500	0.0406142	500	0.0109246
411	0.00381386	461	0.0716105	501	0.0505436	501	0.0139551
412	0.00295767	462	0.0906029	502	0.0579919	502	0.0127588
413	0.00140099	463	0.111775	503	0.0756982	503	0.0166667
414	0.000933989	464	0.136371	504	0.0902823	504	0.0224091
415	0.00132315	465	0.167292	505	0.102109	505	0.023765
416	0.000622658	466	0.206158	506	0.12872	506	0.0272745
417	0.000778323	467	0.246172	507	0.155807	507	0.0346131
418	0.00202366	468	0.293162	508	0.184984	508	0.0412344
419	0.00249066	469	0.340727	509	0.218333	509	0.0465797
420	0.000856156	470	0.390636	510	0.267639	510	0.0621389
421	0.000778323	471	0.457255	511	0.31256	511	0.071396
422	0	472	0.522777	512	0.369143	512	0.0903926
423	0.00194582	473	0.600897	513	0.43145	513	0.102288
424	0.000155664	474	0.667565	514	0.491568	514	0.137025
425	0.00186799	475	0.719398	515	0.560597	515	0.171059
426	0.00101182	476	0.786159	516	0.6335	516	0.191597
427	0.00249066	477	0.832605	517	0.703489	517	0.23629
428	0.00225716	478	0.886706	518	0.783673	518	0.293011
429	0.00311334	479	0.918426	519	0.834292	519	0.33768
430	0.00552626	480	0.95752	520	0.908803	520	0.414509
431	0.00607113	481	0.978885	521	0.954402	521	0.480341
432	0.00591545	482	0.998917	522	0.970441	522	0.55795
433	0.00537059	483	1.00535	523	0.993524	523	0.615302
434	0.00996313	484	1.00161	524	1	524	0.699799
435	0.0115978	485	0.987914	525	0.993242	525	0.76796
436	0.0168135	486	0.956438	526	0.957966	526	0.822886
437	0.0199275	487	0.929886	527	0.927028	527	0.885024
438	0.0224967	488	0.891838	528	0.885108	528	0.925832
439	0.0304382	489	0.851443	529	0.84519	529	0.955523
440	0.0371347	490	0.805774	530	0.777928	530	0.987647
441	0.0499842	491	0.748539	531	0.719953	531	1
442	0.0630694	492	0.688013	532	0.671044	532	0.984822
443	0.0797408	493	0.64148	533	0.617952	533	0.962948
444	0.0964936	494	0.588165	534	0.573429	534	0.919379
445	0.124943	495	0.555837	535	0.538567	535	0.875592
446	0.158861	496	0.510707	536	0.500806	536	0.822805
447	0.189596	497	0.477782	537	0.465303	537	0.777783
448	0.23978	498	0.43695	538	0.428484	538	0.735603
449	0.299841	499	0.416652	539	0.412448	539	0.667791
450	0.365812	500	0.388335	540	0.38507	540	0.62832
451	0.467694	501	0.367147	541	0.366134	541	0.585737
452	0.545878	502	0.345058	542	0.352341	542	0.547111
453	0.650349	503	0.321054	543	0.331105	543	0.506577
454	0.735081	504	0.309992	544	0.313947	544	0.475688
455	0.826276	505	0.285737	545	0.302158	545	0.451468
456	0.896633	506	0.272065	546	0.28612	546	0.431022
457	0.95216	507	0.252898	547	0.27152	547	0.401525
458	0.977061	508	0.238327	548	0.254754	548	0.379731
459	1	509	0.233204	549	0.240994	549	0.360024
460	0.999842	510	0.214532	550	0.236747	550	0.34721
461	0.969495	511	0.204398	551	0.223224	551	0.330554
462	0.94436	512	0.191706	552	0.211412	552	0.323828
463	0.919232	513	0.184008	553	0.199465	553	0.300774
464	0.861997	514	0.173733	554	0.189872	554	0.28925
465	0.842797	515	0.16595	555	0.185722	555	0.278127
466	0.798828	516	0.156954	556	0.170186	556	0.265645
467	0.744982	517	0.146831	557	0.167097	557	0.260125
468	0.712613	518	0.139001	558	0.158986	558	0.23725
469	0.690152	519	0.131171	559	0.154562	559	0.228133
470	0.662987	520	0.12558	560	0.145901	560	0.212461
471	0.6323	521	0.117592	561	0.139636	561	0.207825
472	0.611901	522	0.10966	562	0.134385	562	0.194235
473	0.588136	523	0.0999715	563	0.133049	563	0.189359
474	0.554265	524	0.0963522	564	0.127016	564	0.185044
475	0.529498	525	0.0886355	565	0.119188	565	0.16938
476	0.498472	526	0.0859216	566	0.117162	566	0.169221
477	0.483121	527	0.0751206	567	0.119142	567	0.166344
478	0.465266	528	0.0733117	568	0.106482	568	0.166024
479	0.433797	529	0.0685772	569	0.105976	569	0.155878
480	0.415015	530	0.0643749	570	0.105792	570	0.143815
481	0.398272	531	0.0585243	571	0.0972309	571	0.145892
482	0.372538	532	0.0571415	572	0.0917547	572	0.136546
483	0.360417	533	0.0506535	573	0.0940095	573	0.133191
484	0.343842	534	0.0473566	574	0.0808504	574	0.130955
485	0.330865	535	0.0460805	575	0.0817245	575	0.120094
486	0.317266	536	0.0373609	576	0.0731223	576	0.115462
487	0.301794	537	0.040923	577	0.0721104	577	0.11666
488	0.288512	538	0.0366698	578	0.0654875	578	0.109793
489	0.259535	539	0.0332143	579	0.0622224	579	0.100132
490	0.248525	540	0.0316727	580	0.0595094	580	0.0984555
491	0.234862	541	0.0301843	581	0.0542676	581	0.0945437
492	0.214645	542	0.0285896	582	0.0495321	582	0.0867206
493	0.194121	543	0.0251347	583	0.0448891	583	0.0867206
494	0.185305	544	0.0247626	584	0.0425907	584	0.0754664
495	0.168923	545	0.02455	585	0.043648	585	0.0706778
496	0.168689	546	0.0230618	586	0.0389596	586	0.0745086
497	0.154962	547	0.0210422	587	0.0379944	587	0.0632561
498	0.141237	548	0.0212016	588	0.032801	588	0.0596652
499	0.132271	549	0.0199261	589	0.0323874	589	0.0587076
500	0.127281	550	0.0168437	590	0.0294923	590	0.0533615
501	0.114497	551	0.0174814	591	0.0282975	591	0.0485743
502	0.107794	552	0.0167906	592	0.0238864	592	0.0462605
503	0.101092	553	0.015462	593	0.0244378	593	0.043548
504	0.096026	554	0.0159403	594	0.0231053	594	0.0427502
505	0.0883115	555	0.0136021	595	0.023335	595	0.0412344
506	0.0872206	556	0.0146649	596	0.0227837	596	0.0330975
507	0.0756894	557	0.0133895	597	0.0215891	597	0.0348524
508	0.0714826	558	0.0123799	598	0.0206702	598	0.0355704
509	0.0650947	559	0.012805	599	0.018373	599	0.0334166
510	0.0594084	560	0.013177	600	0.0192	600	0.0296675
511	0.0568381	561	0.00903224	601	0.0166273	601	0.027434
512	0.0510745	562	0.0116359	602	0.0169948	602	0.0300663
513	0.0478035	563	0.0110514	603	0.0166273	603	0.0251209
514	0.0486602	564	0.00993555	604	0.0157544	604	0.0271948
515	0.0423521	565	0.0112108	605	0.0154329	605	0.0221698
516	0.0419627	566	0.00924478	606	0.0119876	606	0.0227281
517	0.0397823	567	0.00812895	607	0.0148816	607	0.0195378
518	0.0353437	568	0.0088197	608	0.0101043	608	0.0209734
519	0.0332413	569	0.0071194	609	0.0110229	609	0.0196973
520	0.0312947	570	0.00823522	610	0.0129982	610	0.0208937
521	0.0321512	571	0.00738507	611	0.0108851	611	0.0179427
522	0.0309054	572	0.0068006	612	0.0100124	612	0.0184212
523	0.0273238	573	0.00685374	613	0.00996646	613	0.0150716
524	0.0231974	574	0.00749134	614	0.00950713	614	0.0129183
525	0.0215624	575	0.0066412	615	0.00913967	615	0.0137956
526	0.0207839	576	0.00786328	616	0.0073024	616	0.0141943
527	0.021796	577	0.0074382	617	0.00757799	617	0.0147526
528	0.019694	578	0.0074382	618	0.00734833	618	0.0122006
529	0.0173585	579	0.00844775	619	0.00757799	619	0.0116424
530	0.0164243	580	0.00685374	620	0.00753206	620	0.0094892
531	0.0166578	581	0.00658807	621	0.00606229	621	0.00893098
532	0.0144002	582	0.00626927	622	0.00721054	622	0.00972844
533	0.0121427	583	0.00696	623	0.00610822	623	0.00972844
534	0.0121427	584	0.00510037	624	0.00620008	624	0.00940945
535	0.0102745	585	0.00547229	625	0.00587857	625	0.00845251
536	0.0114421	586	0.00579108	626	0.0052815	626	0.00869174
537	0.01152	587	0.00387836	627	0.00459257	627	0.0071766
538	0.00879551	588	0.00409088	628	0.00518964	628	0.00988793
539	0.00848415	589	0.00488784	629	0.00583264	629	0.0071766
540	0.00723871	590	0.00425027	630	0.00509778	630	0.0071766
541	0.00786142	591	0.00414401	631	0.00445479	631	0.00980818
542	0.00622681	592	0.00451593	632	0.00344438	632	0.00653865
543	0.00599329	593	0.00425027	633	0.00362809	633	0.00526278
544	0.00521491	594	0.00355958	634	0.00326068	634	0.00542226
545	0.00607113	595	0.00403775	635	0.0033066	635	0.00566149
546	0.0049814	596	0.0044628	636	0.00413329	636	0.00430588
547	0.0049814	597	0.00382523	637	0.00238808	637	0.00566149
548	0.00350252	598	0.00403775	638	0.00307697	638	0.00446536
549	0.00365819	599	0.00340019	639	0.00192882	639	0.005502
550	0.00319118	600	0.00334706	640	0.00220438	640	0.00350848
		601	0.00217822	641	0.00234215	641	0.0037477
		602	0.00478158	642	0.00275549	642	0.005502
		603	0.00249699	643	0.00243401	643	0.00486407
		604	0.00276264	644	0.0013318	644	0.0041464
		605	0.00228448	645	0.00156142	645	0.003349
		606	0.00430341	646	0.00266363	646	0.00255161
		607	0.00329393	647	0.00123995	647	0.00438562
		608	0.00201884	648	0.00192882	648	0.00406666
		609	0.00308141	649	0.00123995	649	0.00223265
		610	0.00196571	650	0.0013318	650	0.0019137
		611	0.00472845	651	0.00160735	651	0.00303004
		612	0.00148756	652	0.00183697	652	0.00358822
		613	0.00164694	653	0.00174512	653	0.00518304
		614	0.00409088	654	0.00128587	654	0.00287056
		615	0.00212509	655	0.0013318	655	0.000956843
		616	0.00340019	656	0.0018829	656	0.00279082
		617	0.00270951	657	0.00119402	657	0.00175422
		618	0.00292203	658	0.0016992	658	0.00231239
		619	0.00244387	659	0.000918477	659	0.00303004
		620	0.00159381	660	0.000826629	660	0.00326926
		621	0.00233761	661	0.0015155	661	0.00247187
		622	0.00244387	662	0.000413312	662	0.0019137
		623	0.00212509	663	0.00101033	663	0.00215291
		624	0.00244387	664	0.000642932	664	0.0019137
		625	0.000956282	665	0.000780704	665	0.00239213
		626	0.00170007	666	0.000413312	666	0.00183396
		627	0.00191258	667	0.00110217	667	0.00159474
		628	0.0013813	668	0.000551084	668	0.00239213
		629	0.00196571	669	0.00123995	669	0.00151501
		630	0.0013813	670	0.0015155	670	0.00223265
		631	0.00223135	671	0.00123995	671	0.00127579
		632	0.00270951	672	0.000459236	672	0.00183396
		633	0.00260325	673	0.000183694	673	0.00167448
		634	0.00255012	674	0.0011481	674	0.00183396
		635	0.00143443	675	0.00119402	675	0.00103658
		636	0.000956282	676	0.00110217	676	0.000637894
		637	0.00255012	677	0.00050516	677	0.00231239
		638	0.00228448	678	0.00128587	678	0.00047842
		639	0.00170007	679	0.00128587	679	0.000558157
		640	0.00329393	680	0.00156142	680	0.000398683
		641	0.000690647	681	0.00165327	681	0.00127579
		642	0.00164694	682	0.000367389	682	0.000717631
		643	0.00185945	683	0	683	0.00143527
		644	0.00122192	684	0.000826629	684	0.00263135
		645	0.0017532	685	0.00110217	685	0.000956843
		646	0.00223135	686	0.000826629	686	0.00143527
		647	0.00132817	687	0.000642932	687	0.00183396
		648	0.000478139	688	0.0013318	688	0.000239209
		649	0.00244387	689	0.000826629	689	0.00135553
		650	0.00270951	690	0.000183694	690	0.00135553
		651	0.00148756	691	0.00142365	691	0.000398683
		652	0.000584393	692	0.00050516	692	0.000717631
		653	0.000850028	693	0.00110217	693	0.00135553
		654	0.0013813	694	0.000872553	694	7.97365e-05
		655	0.00164694	695	0.000367389	695	0
		656	0.000903155	696	0.00073478	696	0.000717631
		657	0.00217822	697	0.000826629	697	0.000877105
		658	0.00164694	698	0.000688856	698	0
		659	0.00201884	699	0.000459236	699	0.00127579
		660	0.000743773	700	0.000183694	700	0.000637894
		661	0.00154069
		662	0.00132817
		663	0.000478139
		664	0.00154069
		665	0.00143443
		666	0.00228448
		667	0.00154069
		668	0.00116879
		669	0.000478139
		670	0.00154069
		671	0.000796901
		672	0.00143443
		673	0.000903155
		674	0.0017532
		675	0.000531266
		676	0.0032408
		677	0.000584393
		678	0.00185945
		679	0.00159381
		680	0.00255012
		681	0.000796901
		682	0.00148756
		683	0
		684	0.00180633
		685	0.00106254
		686	0.00196571
		687	0.00207197
		688	0.00127505
		689	0.00100941
		690	0.00100941
		691	0.000584393
		692	0.0013813
		693	0.00154069
		694	0.00154069
		695	0.000850028
		696	0.00164694
		697	0.000425012
		698	0.00170007
		699	0.000584393
		700	0.00143443

## Sheet: Fig.2c
DCM		THF		Tol		cHex			CBP		TPSS
Wavelength	Intensity	Wavelength	Intensity	Wavelength	Intensity	Wavelength	Intensity		Wavelength	Intensity	Wavelength	Intensity
nm	a.u.	nm	a.u.	nm	a.u.	nm	a.u.		nm	a.u.	nm	a.u.
490	0.00316348	490	0.0120205	490	0.00642427	491	0		450	0.00671144	450	0.00762325
491	0.00415114	491	0.0124178	491	0.00831975	492	0.00277		451	0.00638294	451	0.00648171
492	0.00477055	492	0.0132125	492	0.0100069	493	0.00638		452	0.00629724	452	0.00672633
493	0.00631081	493	0.0165618	493	0.0126801	494	0.00775		453	0.00595446	453	0.00709325
494	0.00753307	494	0.0163347	494	0.0149934	495	0.01217		454	0.00518324	454	0.00725633
495	0.00815261	495	0.0195707	495	0.0192414	496	0.01564		455	0.00502615	455	0.00697094
496	0.0102458	496	0.0241694	496	0.0237371	497	0.02322		456	0.00534034	456	0.00644095
497	0.0132772	497	0.0251914	497	0.0301124	498	0.0265		457	0.00426926	457	0.00631864
498	0.0157731	498	0.0325162	498	0.0340792	499	0.03495		458	0.00406933	458	0.00619633
499	0.0188223	499	0.0351284	499	0.0437622	500	0.0455		459	0.00426926	459	0.00635941
500	0.0225591	500	0.0469983	500	0.0521202	501	0.05893		460	0.00465484	460	0.00538097
501	0.0281911	501	0.0544396	501	0.0615654	502	0.07826		461	0.00376944	461	0.0047287
502	0.0331709	502	0.0697228	502	0.0748574	503	0.09773		462	0.00378372	462	0.00476946
503	0.0384206	503	0.0808611	503	0.0885205	504	0.12572		463	0.00339817	463	0.00505483
504	0.0465416	504	0.102235	504	0.106194	505	0.15643		464	0.00301262	464	0.00534021
505	0.055036	505	0.120431	505	0.126917	506	0.19664		465	0.0030269	465	0.00607403
506	0.067231	506	0.143242	506	0.150929	507	0.24766		466	0.00339817	466	0.00587019
507	0.0768119	507	0.171868	507	0.178604	508	0.30821		467	0.00301262	467	0.00481023
508	0.0972695	508	0.204267	508	0.211895	509	0.38618		468	0.00255569	468	0.0047287
509	0.111399	509	0.231899	509	0.250716	510	0.46746		469	0.00284127	469	0.0062371
510	0.128273	510	0.267354	510	0.290309	511	0.56459		470	0.00209877	470	0.00542174
511	0.15364	511	0.295016	511	0.342868	512	0.66354		471	0.00266992	471	0.00468793
512	0.183242	512	0.349695	512	0.398418	513	0.75687		472	0.00244146	472	0.00603326
513	0.213371	513	0.394025	513	0.458343	514	0.84946		473	0.00209877	473	0.00713402
514	0.24673	514	0.450859	514	0.532075	515	0.90988		474	0.00185604	474	0.00505483
515	0.289859	515	0.503398	515	0.598525	516	0.9694		475	0.00239862	475	0.00436179
516	0.330591	516	0.56871	516	0.679168	517	0.98772		476	0.00199882	476	0.00513637
517	0.387497	517	0.629851	517	0.735064	518	0.99		477	0.00211305	477	0.00481023
518	0.440955	518	0.682671	518	0.81457	519	0.96185		478	0.00199882	478	0.00529944
519	0.495635	519	0.754458	519	0.866484	520	0.88629		479	0.00172754	479	0.00452486
520	0.551774	520	0.815051	520	0.919435	521	0.80983		480	0.00171326	480	0.00558481
521	0.614422	521	0.866891	521	0.955709	522	0.72251		481	0.00222728	481	0.00501407
522	0.672233	522	0.911397	522	0.993889	523	0.6548		482	0.002213	482	0.00505483
523	0.73091	523	0.941048	523	1	524	0.58944		483	0.00185604	483	0.00468793
524	0.779427	524	0.959862	524	0.993789	525	0.5186		484	0.00211305	484	0.00554404
525	0.839889	525	0.99	525	0.978919	526	0.4581		485	0.002213	485	0.00517714
526	0.887771	526	0.981858	526	0.938957	527	0.41996		486	0.00265564	486	0.00550328
527	0.928906	527	0.957957	527	0.903769	528	0.39294		487	0.00305546	487	0.00432103
528	0.961596	528	0.947453	528	0.85647	529	0.35265		488	0.0029555	488	0.00578865
529	0.98313	529	0.927028	529	0.804623	530	0.34033		489	0.00392653	489	0.00595172
530	0.986396	530	0.885047	530	0.744738	531	0.31887		490	0.00464056	490	0.00534021
531	1	531	0.836703	531	0.696124	532	0.29732		491	0.00499758	491	0.00631864
532	0.99293	532	0.789667	532	0.641165	533	0.29912		492	0.00574023	492	0.00709325
533	0.986165	533	0.731228	533	0.597508	534	0.27864		493	0.00715423	493	0.00721556
534	0.968618	534	0.694964	534	0.547535	535	0.27983		494	0.00956834	494	0.0074194
535	0.945084	535	0.650514	535	0.50853	536	0.26138		495	0.0104255	495	0.00847943
536	0.923511	536	0.604606	536	0.47586	537	0.23941		496	0.0142977	496	0.0108034
537	0.895926	537	0.565901	537	0.445808	538	0.23074		497	0.0166273	497	0.0114966
538	0.857725	538	0.545498	538	0.428338	539	0.21662		498	0.0203011	498	0.0132907
539	0.815411	539	0.494008	539	0.393775	540	0.20809		499	0.0238757	499	0.0159004
540	0.780795	540	0.464876	540	0.371231	541	0.1894		500	0.0288244	500	0.0159819
541	0.745043	541	0.444166	541	0.34995	542	0.17795		501	0.0361362	501	0.022874
542	0.701232	542	0.408371	542	0.329464	543	0.17346		502	0.042521	502	0.0249541
543	0.665266	543	0.386139	543	0.313468	544	0.15862		503	0.0507138	503	0.0307055
544	0.625051	544	0.362488	544	0.298603	545	0.15437		504	0.0634706	504	0.035601
545	0.594883	545	0.340902	545	0.278307	546	0.13958		505	0.0770139	505	0.0433533
546	0.56702	546	0.315044	546	0.266331	547	0.13254		506	0.0926679	506	0.0541274
547	0.533881	547	0.299067	547	0.255036	548	0.1275		507	0.115346	507	0.0628631
548	0.504067	548	0.283437	548	0.241195	549	0.12338		508	0.138608	508	0.0759292
549	0.479903	549	0.270491	549	0.229953	550	0.11849		509	0.162818	509	0.0952503
550	0.458181	550	0.251847	550	0.220692	551	0.11071		510	0.194882	510	0.115112
551	0.437295	551	0.247344	551	0.209615	552	0.105		511	0.230283	511	0.137969
552	0.416864	552	0.231386	552	0.200574	553	0.1039		512	0.27127	512	0.173895
553	0.389741	553	0.221186	553	0.188629	554	0.0975		513	0.317659	513	0.203995
554	0.376624	554	0.205065	554	0.184056	555	0.09659		514	0.369032	514	0.246746
555	0.357156	555	0.194586	555	0.172484	556	0.08849		515	0.420253	515	0.293647
556	0.339265	556	0.189688	556	0.165984	557	0.0799		516	0.472337	516	0.346891
557	0.327433	557	0.181204	557	0.162449	558	0.07867		517	0.534598	517	0.403005
558	0.307903	558	0.172153	558	0.151406	559	0.07707		518	0.58914	518	0.457794
559	0.296093	559	0.168282	559	0.148828	560	0.07117		519	0.648118	519	0.52942
560	0.27614	560	0.155874	560	0.14037	561	0.06861		520	0.718086	520	0.606053
561	0.263979	561	0.15007	561	0.133194	562	0.06514		521	0.764175	521	0.663063
562	0.250026	562	0.143925	562	0.129473	563	0.05966		522	0.818529	522	0.753441
563	0.241466	563	0.140568	563	0.122321	564	0.05692		523	0.866537	523	0.81885
564	0.232095	564	0.131921	564	0.116524	565	0.05066		524	0.901378	524	0.868039
565	0.217541	565	0.124697	565	0.113074	566	0.0476		525	0.947102	525	0.918829
566	0.208507	566	0.122422	566	0.106975	567	0.04609		526	0.963512	526	0.96242
567	0.202119	567	0.115085	567	0.100555	568	0.04285		527	0.98722	527	0.971102
568	0.190604	568	0.114062	568	0.0988409	569	0.04121		528	0.994504	528	0.980037
569	0.185256	569	0.104679	569	0.0967078	570	0.03783		529	1	529	1
570	0.176881	570	0.0978001	570	0.0874545	571	0.03207		530	0.992514	530	0.986927
571	0.169271	571	0.0888752	571	0.0852656	572	0.02879		531	0.981836	531	0.977657
572	0.169424	572	0.09257	572	0.0831721	573	0.02751		532	0.973718	532	0.9494
573	0.160939	573	0.0828503	573	0.0783198	574	0.02546		533	0.950413	533	0.899864
574	0.1506	574	0.0832481	574	0.0768168	575	0.02596		534	0.922608	534	0.863875
575	0.153522	575	0.0807474	575	0.0731645	576	0.02221		535	0.893017	535	0.82172
576	0.144606	576	0.0692114	576	0.0691516	577	0.0176		536	0.8533	536	0.787836
577	0.136522	577	0.0681886	577	0.0667746	578	0.01738		537	0.820026	537	0.728867
578	0.133738	578	0.0669385	578	0.0609571	579	0.01541		538	0.78674	538	0.67251
579	0.127042	579	0.0630749	579	0.0597976	580	0.01336		539	0.735121	539	0.630719
580	0.12023	580	0.0601774	580	0.0524242	581	0.0114		540	0.700742	540	0.584958
581	0.113943	581	0.0635295	581	0.0527282	582	0.01026		541	0.66501	541	0.547717
582	0.112713	582	0.056087	582	0.0483777	583	0.01067		542	0.632784	542	0.508034
583	0.10611	583	0.0522809	583	0.0441041	584	0.01017		543	0.588203	543	0.475276
584	0.10067	584	0.0460895	584	0.0439521	585	0.0088		544	0.561731	544	0.442792
585	0.0947278	585	0.0435336	585	0.0392618	586	0.00624		545	0.533664	545	0.427342
586	0.0891575	586	0.0429657	586	0.036528	587	0.0051		546	0.501644	546	0.395472
587	0.0859777	587	0.0412618	587	0.0346676	588	0.00446		547	0.477296	547	0.38111
588	0.0812681	588	0.0371728	588	0.0320103	589	0.00305		548	0.454743	548	0.362105
589	0.0775181	589	0.0328569	589	0.0290497	590	0.0025		549	0.433447	549	0.332382
590	0.0709955	590	0.0368321	590	0.0275317	591	0.00264		550	0.411214	550	0.324657
591	0.067231	591	0.0281439	591	0.0256343	592	0.00127		551	0.395456	551	0.305185
592	0.0638538	592	0.025305	592	0.0247236	593	0.00154		552	0.378514	552	0.293729
593	0.0615019	593	0.0254185	593	0.0229782	594	0.00104		553	0.354814	553	0.272426
594	0.0601414	594	0.02275	594	0.0221625	595	0.00122		554	0.3377	554	0.269553
595	0.0549856	595	0.0220119	595	0.0214986	596	0		555	0.320608	555	0.245638
596	0.0508218	596	0.0194571	596	0.0197915	597	0		556	0.30937	556	0.236002
597	0.0474311	597	0.0172431	597	0.0186155	598	0		557	0.29164	557	0.230468
598	0.0443432	598	0.0166754	598	0.0189	599	0		558	0.280308	558	0.217065
599	0.0435545	599	0.0153697	599	0.0174207	600	0		559	0.268768	559	0.200226
600	0.0419605	600	0.0124178	600	0.0160553				560	0.254867	560	0.19486
601	0.0398298	601	0.012134	601	0.0158088				561	0.247152	561	0.182493
602	0.0375819	602	0.0116231	602	0.0149744				562	0.234259	562	0.175533
603	0.0359213	603	0.0119637	603	0.0146141				563	0.225278	563	0.163581
604	0.0329361	604	0.00992019	604	0.012225				564	0.215028	564	0.161453
605	0.0317288	605	0.00850115	605	0.0125094				565	0.20619	565	0.150936
606	0.0313431	606	0.00957962	606	0.0118648				566	0.196605	566	0.147213
607	0.0290461	607	0.00719565	607	0.0106894				567	0.190816	567	0.141037
608	0.0276546	608	0.00696861	608	0.0111065				568	0.179391	568	0.136374
609	0.0270344	609	0.0065713	609	0.00996897				569	0.174866	569	0.128808
610	0.0242351	610	0.00611722	610	0.00943817				570	0.170503	570	0.127213
611	0.02333	611	0.00770649	611	0.00943817				571	0.163685	571	0.1192
612	0.0226429	612	0.00237126	612	0.00898321				572	0.160811	572	0.117851
613	0.0209168	613	0.00571991	613	0.00850931				573	0.150954	573	0.110125
614	0.0198611	614	0.00333611	614	0.00767527				574	0.148443	574	0.105793
615	0.0183364	615	0.00214424	615	0.00769422				575	0.140684	575	0.107796
616	0.0170798	616	0.00197398	616	0.00725826				576	0.13489	576	0.0972932
617	0.0168453	617	0.0015767	617	0.00704976				577	0.131676	577	0.0933709
618	0.0160411	618	0.000157858	618	0.00595043				578	0.123682	578	0.0897758
619	0.0156558	619	0.000157858	619	0.00612101				579	0.117548	579	0.0870388
620	0.014031	620	-0.00182846	620	0.00674649				580	0.113921	580	0.08034
621	0.0140142	621	-0.000863685	621	0.00532498				581	0.10657	581	0.07499
622	0.0130595	622	0.000611883	622	0.00589357				582	0.0995956	582	0.0696406
623	0.0126072	623	-0.000239411	623	0.00526812				583	0.0946797	583	0.0651494
624	0.0115353	624	-0.0014312	624	0.00589357				584	0.088329	584	0.0635571
625	0.0114014	625	-0.00046642	625	0.00458583				585	0.0821534	585	0.0602912
626	0.00969317	626	0.000101105	626	0.0047185				586	0.0756935	586	0.0522499
627	0.00969317	627	-0.00256622	627	0.00437736				587	0.074775	587	0.0526581
628	0.0090066	628	-0.00421195	628	0.00401728				588	0.06872	588	0.0490665
629	0.00858797	629	-0.000182658	629	0.0035056				589	0.06479	589	0.047883
630	0.00780097	630	-0.00199871	630	0.00331609				590	0.0602445	590	0.0429045
631	0.00781772	631	-0.00341746	631	0.00333504				591	0.0566178	591	0.0410683
632	0.0084875	632	-0.00364446	632	0.00312659				592	0.0529776	592	0.0380897
633	0.00756656	633	-0.00307697	633	0.00253913				593	0.0500261	593	0.0367433
634	0.00649498	634	-0.00341746	634	0.00265283				594	0.0475192	594	0.0331532
635	0.00634429	635	-0.00500642	635	0.00236858				595	0.0463733	595	0.0322965
636	0.00545695	636	-0.00489292	636	0.00214118				596	0.0437382	596	0.0319701
637	0.00582528	637	-0.00568739	637	0.00240648				597	0.0423492	597	0.0276054
638	0.00540673	638	-0.00591438	638	0.00248228				598	0.038727	598	0.0271567
639	0.00497145	639	-0.00483618	639	0.00208433				599	0.036766	599	0.0251581
640	0.00492122	640	-0.00557389	640	0.00181904				600	0.0352918	600	0.0232411
641	0.004871	641	-0.00534691	641	0.00142111				601	0.0335745	601	0.0243831
642	0.00411766	642	-0.00614136	642	0.00180009				602	0.0318145	602	0.0233635
643	0.00461988	643	-0.00568739	643	0.00176219				603	0.0298401	603	0.0193667
644	0.00410092	644	-0.00676557	644	0.0016106				604	0.0287243	604	0.0197337
645	0.00373263	645	-0.00778699	645	0.00136426				605	0.027208	605	0.0194075
646	0.00331413	646	-0.00665208	646	0.00187589				606	0.0276085	606	0.0192443
647	0.00344805	647	-0.00648184	647	0.00115583				607	0.0236612	607	0.0180209
648	0.00299608	648	-0.00727628	648	0.00113688				608	0.0239043	608	0.01745
649	0.00299608	649	-0.00733303	649	0.00111793				609	0.0225744	609	0.0160635
650	0.0032137	650	-0.00676557	650	0.00106109				610	0.0203868	610	0.0151664
651	0.00267804	651	-0.00773025	651	0.00111793				611	0.0208301	611	0.0157373
652	0.00256086	652	-0.00886513	652	0.00104214				612	0.0195148	612	0.0123936
653	0.00272825	653	-0.00784374	653	0.000909499				613	0.0167131	613	0.0131276
654	0.00244369	654	-0.00863816	654	0.000663172				614	0.0171562	614	0.0138207
655	0.00225956	655	-0.00886513	655	0.000644224				615	0.0160413	615	0.0128829
656	0.00229304	656	-0.0070493	656	0.00113688				616	0.0154125	616	0.0122305
657	0.00225956	657	-0.00756001	657	0.000852654				617	0.0142406	617	0.0103549
658	0.00220935	658	-0.00551715	658	0.000644224				618	0.0142263	618	0.009091
659	0.00187458	659	-0.00687906	659	0.000947396				619	0.0136261	619	0.00913177
660	0.00174067	660	-0.00846793	660	0.00100424				620	0.012883	620	0.00872406
661	0.00152308	661	-0.00761676	661	0.000265266				621	0.0123258	621	0.00786787
662	0.00150634	662	-0.00824095	662	0.000530536				622	0.0117971	622	0.0081125
663	0.00140592	663	-0.00875165	663	0.000511588				623	0.0103827	623	0.00819404
664	0.0012218	664	-0.0070493	664	0.00058738				624	0.0107827	624	0.00693017
665	0.00175741	665	-0.0086949	665	0.000511588				625	0.0102684	625	0.0078271
666	0.00123854	666	-0.00914885	666	0.000606328				626	0.00952548	626	0.00631864
667	0.00112138	667	-0.00880839	667	0.00049264				627	0.00918262	627	0.00595172
668	0.00127201	668	-0.00812746	668	0.000530536				628	0.00851122	628	0.0072971
669	0.000753154	669	-0.0081842	669	0.000246318				629	0.0078827	629	0.00554404
670	0.00103769	670	-0.00903537	670	0.000511588				630	0.00821124	630	0.00627787
671	0.0010879	671	-0.00903537	671	0.000416848				631	0.00746846	631	0.00574788
672	0.000702943	672	-0.00948931	672	0.000322109				632	0.00748275	632	0.00607403
673	0.000870315	673	-0.00824095	673	0.00049264				633	0.00609729	633	0.00542174
674	0.000585784	674	-0.0086949	674	0.000322109				634	0.00709709	634	0.004851
675	0.000803366	675	-0.00858141	675	0.000246318				635	0.00586877	635	0.00481023
676	0.00110464	676	-0.00937583	676	0.000284214				636	0.00582592	636	0.00370953
677	0.000769892	677	-0.00795722	677	0.0003979				637	0.00548316	637	0.00415796
678	0.000870315	678	-0.00841118	678	0.000284214				638	0.00564026	638	0.00383183
679	0.000602521	679	-0.00829769	679	0.000170528				639	0.00484049	639	0.00517714
680	0.000769892	680	-0.00756001	680	0.000113685				640	0.00451203	640	0.00346494
681	0.000669469	681	-0.00914885	681	0.000303161				641	0.00419785	641	0.00322035
682	0.000468625	682	-0.0096028	682	0.000170528				642	0.00421213	642	0.00293499
683	0.000585784	683	-0.0086949	683	0.000208423				643	0.00415501	643	0.00330188
684	0.000251048	684	-0.00716279	684	3.78949e-05				644	0.00378372	644	0.00326111
685	0.000234311	685	-0.00812746	685	0.000189475				645	0.00368376	645	0.00260887
686	0.000284521	686	-0.00863816	686	0.000265266				646	0.00312686	646	0.00203816
687	0.000384941	687	-0.01	687	9.47374e-05				647	0.00328393	647	0.00175281
688	0.000502099	688	-0.00971629	688	0.000170528				648	0.00321253	648	0.00224199
689	0.000167365	689	-0.00795722	689	0.00015158				649	0.00294122	649	0.00240504
690	0.000167365	690	-0.00903537	690	0.000341057				650	0.0026842	650	0.00203816
691	0.000351468	691	-0.00909211	691	0.000113685				651	0.00286983	651	0.00232351
692	0.000351468	692	-0.00954606	692	5.68424e-05				652	0.00224156	652	0.0014267
693	0.000368205	693	-0.00875165	693	3.78949e-05				653	0.00237006	653	0.00211969
694	0.000317994	694	-0.00937583	694	0				654	0.00219872	654	0.0025681
695	0.000184101	695	-0.0096028	695	0.000113685				655	0.00229867	655	0.00195664
696	0.000251048	696	-0.00863816	696	1.89475e-05				656	0.00191315	656	0.000937543
697	0	697	-0.00886513	697	0.000208423				657	0.00199882	657	0.0014267
698	8.36821e-05	698	-0.00846793	698	0.000113685				658	0.00151337	658	0.00175281
699	0.000184101	699	-0.0096028	699	3.78949e-05				659	0.00189888	659	0.0014267
700	0.000284521	700	-0.00971629	700	3.78949e-05				660	0.00147054	660	0.00179358
</Trace>		</Trace>		</Trace>					661	0.00187032	661	0.00264963
									662	0.00158476	662	0.001549
									663	0.00132776	663	0.000815253
									664	0.00141343	664	0.00191587
									665	0.0015562	665	0.00187511
									666	0.00122782	666	0.00134518
									667	0.00124209	667	0.00130441
									668	0.00102793	668	0.00134518
									669	0.00109932	669	0.000978306
									670	0.00105649	670	0.00077449
									671	0.0009851	671	0.00163052
									672	0.00082805	672	0.00183434
									673	0.000899436	673	0.00101907
									674	0.000870882	674	0.000611438
									675	0.000899436	675	0.000652201
									676	0.000642449	676	0.00118212
									677	0.000699556	677	0.000856016
									678	0.000428296	678	0.00138594
									679	0.000713834	679	0.000937543
									680	0.000442573	680	0.00146747
									681	0.000314082	681	0.000896779
									682	0.000556787	682	0.00122289
									683	0.000699556	683	0.000652201
									684	0.000399742	684	0.00105983
									685	0.000414019	685	0.000570675
									686	0.000442573	686	0
									687	0.000428296	687	0.00101907
									688	0.000185593	688	0.00105983
									689	0.000328359	689	0.00048915
									690	9.99345e-05	690	0.000611438
									691	0.000114211	691	0.00167129
									692	0.000328359	692	0.00138594
									693	0.000171317	693	0.000733727
									694	0.00019987	694	0.00175281
									695	0	695	0.000611438
									696	0.000228423	696	0.000896779
									697	4.2829e-05	697	0.000652201
									698	0.000285529	698	0.00126365
									699	0.000599618	699	0.000896779
									700	0.00169898	700	0.001549
									</Trace>		</Trace>

## Sheet: Fig.2d
tCzphB-Fl		tCzphB-Ph				tCzphB-Fl	tCzphB-Ph
Time	Intensity	Time	Intensity		Time	Intensity	Intensity
us	a.u.	us	a.u.		ns	a.u.	a.u.
-116	2.86685e-05	-116	4.3024e-05		-20.8473	0	0
-115	2.95472e-05	-115	3.51217e-05		-20.841	0	0
-114	2.29567e-05	-114	4.26477e-05		-20.8347	0	0
-113	2.31764e-05	-113	3.02297e-05		-20.8284	0	0
-112	2.99865e-05	-112	2.34563e-05		-20.8221	0	0
-111	2.46043e-05	-111	1.5303e-05		-20.8159	0	0
-110	3.08653e-05	-110	1.05365e-05		-20.8096	0	0
-109	1.91123e-05	-109	8.27868e-06		-20.8033	0	0
-108	1.87828e-05	-108	1.12891e-05		-20.797	0	0
-107	1.95517e-05	-107	2.23273e-05		-20.7907	0	0
-106	1.49384e-05	-106	2.42089e-05		-20.7844	0	0
-105	1.02152e-05	-105	2.1073e-05		-20.7782	0	0
-104	2.24075e-05	-104	1.42995e-05		-20.7719	0	0
-103	1.71352e-05	-103	1.61811e-05		-20.7656	0	0
-102	1.79041e-05	-102	1.91915e-05		-20.7593	0	0
-101	1.31809e-05	-101	5.14282e-06		-20.753	0	0
-100	1.15333e-05	-100	1.19163e-05		-20.7467	0	0
-99	4.06411e-06	-99	3.68778e-05		-20.7405	0	0
-98	7.46918e-06	-98	4.06408e-05		-20.7342	0	0
-97	1.21923e-05	-97	3.56234e-05		-20.7279	0	0
-96	1.13136e-05	-96	2.94771e-05		-20.7216	0	0
-95	1.1753e-05	-95	2.64667e-05		-20.7153	0	0
-94	1.27415e-05	-94	1.56793e-05		-20.709	0	0
-93	8.56758e-06	-93	1.9066e-05		-20.7028	0	0
-92	8.3479e-06	-92	2.03204e-05		-20.6965	0	0
-91	1.43891e-05	-91	1.54284e-05		-20.6902	0	0
-90	3.60278e-05	-90	1.88152e-05		-20.6839	0	0
-89	2.88881e-05	-89	1.731e-05		-20.6776	0	0
-88	2.99865e-05	-88	7.65151e-06		-20.6713	0	0
-87	3.45999e-05	-87	1.5303e-05		-20.6651	0	0
-86	2.82291e-05	-86	1.04111e-05		-20.6588	0	0
-85	2.36158e-05	-85	1.04111e-05		-20.6525	0	0
-84	2.30666e-05	-84	1.75608e-05		-20.6462	0	0
-83	1.55974e-05	-83	2.04458e-05		-20.6399	0	0
-82	1.59269e-05	-82	1.46758e-05		-20.6336	0	0
-81	1.82336e-05	-81	1.05365e-05		-20.6274	0	0
-80	2.13091e-05	-80	2.43343e-05		-20.6211	0	0
-79	1.74647e-05	-79	2.03204e-05		-20.6148	0	0
-78	1.76844e-05	-78	1.55539e-05		-20.6085	0	0
-77	1.69155e-05	-77	2.1073e-05		-20.6022	0	0
-76	1.0325e-05	-76	2.1951e-05		-20.5959	0	0
-75	7.24949e-06	-75	2.29545e-05		-20.5897	0	0
-74	8.89711e-06	-74	1.76863e-05		-20.5834	0	0
-73	7.90854e-06	-73	1.5303e-05		-20.5771	0	0
-72	1.48285e-05	-72	1.63065e-05		-20.5708	0	0
-71	8.56758e-06	-71	8.40411e-06		-20.5645	0	0
-70	8.45774e-06	-70	1.40487e-05		-20.5582	0	0
-69	1.07644e-05	-69	6.5226e-06		-20.552	0	0
-68	7.24949e-06	-68	7.14977e-06		-20.5457	0	0
-67	1.61466e-05	-67	8.40411e-06		-20.5394	0	0
-66	1.57072e-05	-66	6.02086e-06		-20.5331	0	0
-65	1.28514e-05	-65	4.23969e-05		-20.5268	0	0
-64	1.57072e-05	-64	4.54073e-05		-20.5205	0	0
-63	1.50482e-05	-63	3.8383e-05		-20.5143	0	0
-62	1.09841e-05	-62	3.29893e-05		-20.508	0	0
-61	1.2412e-05	-61	2.53378e-05		-20.5017	0	0
-60	1.30711e-05	-60	1.79371e-05		-20.4954	0	0
-59	2.31764e-05	-59	2.67176e-05		-20.4891	0	0
-58	2.6911e-05	-58	1.60556e-05		-20.4829	0	0
-57	1.9991e-05	-57	2.35817e-05		-20.4766	0	0
-56	1.62564e-05	-56	2.40834e-05		-20.4703	0	0
-55	1.84533e-05	-55	2.63412e-05		-20.464	0	0
-54	1.64761e-05	-54	2.65921e-05		-20.4577	0	0
-53	1.1753e-05	-53	2.00695e-05		-20.4514	0	0
-52	9.33647e-06	-52	1.54284e-05		-20.4452	0	0
-51	1.29612e-05	-51	1.5303e-05		-20.4389	0	0
-50	1.09841e-05	-50	1.12891e-05		-20.4326	0	0
-49	7.7987e-06	-49	1.55539e-05		-20.4263	0	0
-48	6.70029e-06	-48	1.49267e-05		-20.42	0	0
-47	2.04304e-05	-47	1.09128e-05		-20.4137	0	0
-46	7.90854e-06	-46	5.0801e-05		-20.4075	0	0
-45	1.4499e-05	-45	3.88847e-05		-20.4012	0	0
-44	7.7987e-06	-44	2.70939e-05		-20.3949	0	0
-43	1.08742e-05	-43	2.63413e-05		-20.3886	0	0
-42	1.77942e-05	-42	2.05713e-05		-20.3823	0	0
-41	9.55615e-06	-41	2.3958e-05		-20.376	0	0
-40	1.57072e-05	-40	2.91008e-05		-20.3698	0	0
-39	2.91078e-05	-39	2.63413e-05		-20.3635	0	0
-38	3.05358e-05	-38	2.92262e-05		-20.3572	0	0
-37	3.03161e-05	-37	2.17002e-05		-20.3509	0	0
-36	2.04304e-05	-36	2.05713e-05		-20.3446	0	0
-35	1.64761e-05	-35	2.0195e-05		-20.3383	0	0
-34	2.98767e-05	-34	1.36724e-05		-20.3321	0	0
-33	2.24075e-05	-33	4.32749e-05		-20.3258	0	0
-32	2.21878e-05	-32	3.90101e-05		-20.3195	0	0
-31	2.09796e-05	-31	3.56234e-05		-20.3132	0	0
-30	9.77583e-06	-30	4.57836e-05		-20.3069	0	0
-29	1.70253e-05	-29	3.39928e-05		-20.3006	0	0
-28	1.06546e-05	-28	3.58743e-05		-20.2944	0	0
-27	1.30711e-05	-27	2.49615e-05		-20.2881	0	0
-26	1.39498e-05	-26	2.4836e-05		-20.2818	0	0
-25	1.16431e-05	-25	1.91915e-05		-20.2755	0	0
-24	1.08742e-05	-24	2.32054e-05		-20.2692	0	0
-23	1.38399e-05	-23	3.2613e-05		-20.2629	0	0
-22	1.20825e-05	-22	2.15747e-05		-20.2567	0	0
-21	9.00695e-06	-21	2.59649e-05		-20.2504	0	0
-20	1.6586e-05	-20	2.03204e-05		-20.2441	0	0
-19	1.36203e-05	-19	2.62158e-05		-20.2378	0	0
-18	1.50482e-05	-18	1.2418e-05		-20.2315	0	0
-17	1.07644e-05	-17	2.43343e-05		-20.2252	0	0
-16	1.84533e-05	-16	3.29893e-05		-20.219	0	0
-15	1.86729e-05	-15	2.28291e-05		-20.2127	0	0
-14	1.12038e-05	-14	3.6376e-05		-20.2064	0	0
-13	2.24075e-05	-13	3.11078e-05		-20.2001	0	0
-12	2.03206e-05	-12	2.85991e-05		-20.1938	0	0
-11	2.1419e-05	-11	2.7721e-05		-20.1875	0	0
-10	2.11993e-05	-10	2.59649e-05		-20.1813	0	0
-9	1.94418e-05	-9	2.27036e-05		-20.175	0	0
-8	1.90025e-05	-8	1.61811e-05		-20.1687	0	0
-7	2.19682e-05	-7	1.94424e-05		-20.1624	0	0
-6	2.39453e-05	-6	1.31706e-05		-20.1561	0	0
-5	1.83434e-05	-5	1.30452e-05		-20.1498	0	0
-4	2.07599e-05	-4	2.45852e-05		-20.1436	0	0
-3	7.24949e-06	-3	1.40487e-05		-20.1373	0	0
-2	0.674669	-2	0.721679		-20.131	0	0
-1	0.860459	-1	0.914828		-20.1247	0	0
0	1	0	1		-20.1184	0	0
1	0.967856	1	0.963632		-20.1121	0	0
2	0.835315	2	0.814001		-20.1059	0	0
3	0.705334	3	0.666109		-20.0996	0	0
4	0.577012	4	0.54571		-20.0933	0	0
5	0.474076	5	0.444902		-20.087	0	0
6	0.386688	6	0.362074		-20.0807	0	0
7	0.315508	7	0.294567		-20.0744	0	0
8	0.256973	8	0.239725		-20.0682	0	0
9	0.209731	9	0.195185		-20.0619	0	0
10	0.171759	10	0.159094		-20.0556	0	0
11	0.141144	11	0.13027		-20.0493	0	0
12	0.115814	12	0.106601		-20.043	0	0
13	0.0955864	13	0.0872656		-20.0368	0	0
14	0.0791525	14	0.071694		-20.0305	0	0
15	0.065685	15	0.0590132		-20.0242	0	0
16	0.0548901	16	0.0488239		-20.0179	0	0
17	0.0462665	17	0.0407222		-20.0116	0	0
18	0.0425784	18	0.0338794		-20.0053	0	0
19	0.0367094	19	0.0283735		-19.9991	0	0
20	0.0320833	20	0.024323		-19.9928	0	0
21	0.0276333	21	0.020782		-19.9865	0	0
22	0.023984	22	0.0178132		-19.9802	0	0
23	0.0210984	23	0.0153529		-19.9739	0	0
24	0.0188803	24	0.0134619		-19.9676	0	0
25	0.0169391	25	0.011755		-19.9614	0	0
26	0.0153411	26	0.0105283		-19.9551	0	0
27	0.0140591	27	0.00945388		-19.9488	0	0
28	0.0127329	28	0.00869098		-19.9425	0	0
29	0.0118371	29	0.00786048		-19.9362	0	0
30	0.0113257	30	0.00736915		-19.9299	0	0
31	0.0107909	31	0.00707576		-19.9237	0	0
32	0.0104485	32	0.00669808		-19.9174	0	0
33	0.0100095	33	0.00620161		-19.9111	0	0
34	0.00954297	34	0.00604469		-19.9048	0	0
35	0.00952012	35	0.0057878		-19.8985	0	0
36	0.00921707	36	0.00565697		-19.8922	0	0
37	0.00900464	37	0.0055289		-19.886	0	0
38	0.00877233	38	0.00548914		-19.8797	0	0
39	0.00839338	39	0.00543056		-19.8734	0	0
40	0.00833055	40	0.00539945		-19.8671	0	0
41	0.0083869	41	0.00540171		-19.8608	0	0
42	0.00822082	42	0.00540936		-19.8545	0	0
43	0.00817919	43	0.0054618		-19.8483	0	0
44	0.00802497	44	0.00546117		-19.842	0	0
45	0.00788701	45	0.00526976		-19.8357	0	0
46	0.00786735	46	0.00510456		-19.8294	0	0
47	0.00772126	47	0.00515135		-19.8231	0	0
48	0.00759418	48	0.00505489		-19.8168	0	0
49	0.00762779	49	0.00506793		-19.8106	0	0
50	0.00765338	50	0.00503306		-19.8043	0	0
51	0.00731287	51	0.0047487		-19.798	0	0
52	0.00750542	52	0.00482885		-19.7917	0	0
53	0.00737636	53	0.00475623		-19.7854	0	0
54	0.00735868	54	0.0048197		-19.7791	0	0
55	0.00738888	55	0.00470254		-19.7729	0	0
56	0.00730958	56	0.004584		-19.7666	0	0
57	0.00744919	57	0.00453471		-19.7603	0	0
58	0.00743249	58	0.00457987		-19.754	0	0
59	0.00749334	59	0.00470003		-19.7477	0	0
60	0.00759165	60	0.0046777		-19.7414	0	0
61	0.00750729	61	0.00458062		-19.7352	0	0
62	0.007504	62	0.00447061		-19.7289	0	0
63	0.00753003	63	0.00453847		-19.7226	0	0
64	0.00760615	64	0.00444565		-19.7163	0	0
65	0.00739284	65	0.00438331		-19.71	0	0
66	0.00732265	66	0.00441931		-19.7037	0	0
67	0.00713603	67	0.00439134		-19.6975	0	0
68	0.006927	68	0.004547		-19.6912	0	0
69	0.00699972	69	0.00449056		-19.6849	0	0
70	0.00713087	70	0.00443988		-19.6786	0	0
71	0.00691789	71	0.00441994		-19.6723	0	0
72	0.00700894	72	0.00430077		-19.666	0	0
73	0.00713098	73	0.00433652		-19.6598	0	0
74	0.00721248	74	0.00426415		-19.6535	0	0
75	0.00727124	75	0.00419553		-19.6472	0	0
76	0.00719875	76	0.00427092		-19.6409	0	0
77	0.00705727	77	0.00422827		-19.6346	0	0
78	0.00691964	78	0.00436638		-19.6284	0	0
79	0.00679025	79	0.00438507		-19.6221	0	0
80	0.00681518	80	0.00432498		-19.6158	0	0
81	0.00676444	81	0.00434229		-19.6095	0	0
82	0.00678399	82	0.00429011		-19.6032	0	0
83	0.00680651	83	0.00431583		-19.5969	0	0
84	0.00685055	84	0.00413533		-19.5907	0	0
85	0.00676059	85	0.00424822		-19.5844	0	0
86	0.00690448	86	0.00431645		-19.5781	0	0
87	0.00687977	87	0.00426841		-19.5718	0	0
88	0.00692525	88	0.00431068		-19.5655	0	0
89	0.0070073	89	0.00423141		-19.5592	0	0
90	0.00704464	90	0.00409707		-19.553	0	0
91	0.00697808	91	0.00413332		-19.5467	0	0
92	0.00728179	92	0.00405266		-19.5404	0	0
93	0.00712823	93	0.00401064		-19.5341	0	0
94	0.00703783	94	0.00389901		-19.5278	0	0
95	0.00695952	95	0.00377445		-19.5215	0	0
96	0.00686934	96	0.00382964		-19.5153	0	0
97	0.00673401	97	0.00379904		-19.509	0	0
98	0.00675444	98	0.00386602		-19.5027	0	0
99	0.0066636	99	0.0038408		-19.4964	0	0
100	0.00659023	100	0.00384708		-19.4901	0	0
101	0.00674555	101	0.00391857		-19.4838	0	0
102	0.00666426	102	0.00386251		-19.4776	0	0
103	0.00648336	103	0.0038388		-19.4713	0	0
104	0.00657991	104	0.00392899		-19.465	0	0
105	0.00653388	105	0.0040765		-19.4587	0	0
106	0.0065743	106	0.00410623		-19.4524	0	0
107	0.00655212	107	0.00428346		-19.4461	0	0
108	0.00640108	108	0.00415577		-19.4399	0	0
109	0.00641635	109	0.00421535		-19.4336	0	0
110	0.00625609	110	0.00422802		-19.4273	0	0
111	0.00629871	111	0.00411827		-19.421	0	0
112	0.00635023	112	0.00394893		-19.4147	0	0
113	0.00637857	113	0.00391004		-19.4084	0	0
114	0.00633683	114	0.00377357		-19.4022	0	0
115	0.00623577	115	0.0036943		-19.3959	0	0
116	0.00629531	116	0.00358379		-19.3896	0	0
117	0.00621051	117	0.00361026		-19.3833	0	0
118	0.00615932	118	0.00375902		-19.377	0	0
119	0.00606508	119	0.00372089		-19.3707	0	0
120	0.00608002	120	0.00366244		-19.3645	0	0
121	0.00603444	121	0.0037096		-19.3582	0	0
122	0.00595744	122	0.00373506		-19.3519	0	0
123	0.0060474	123	0.0036381		-19.3456	0	0
124	0.00611978	124	0.0035503		-19.3393	0	0
125	0.00609045	125	0.00359257		-19.333	0	0
126	0.00586275	126	0.00348006		-19.3268	0	0
127	0.00582651	127	0.00344092		-19.3205	0	0
128	0.00590032	128	0.0034359		-19.3142	0	0
129	0.00585243	129	0.00340316		-19.3079	0	0
130	0.00581442	130	0.00354616		-19.3016	0	0
131	0.005832	131	0.00368727		-19.2953	0	0
132	0.00587099	132	0.00365203		-19.2891	0	0
133	0.00597172	133	0.00365303		-19.2828	0	0
134	0.00580201	134	0.00356962		-19.2765	0	0
135	0.00569316	135	0.00343252		-19.2702	0	0
136	0.00565164	136	0.00341458		-19.2639	0	0
137	0.00559529	137	0.00338661		-19.2576	0	0
138	0.00546996	138	0.00335098		-19.2514	0	0
139	0.00546985	139	0.00347065		-19.2451	0	0
140	0.00564044	140	0.00342787		-19.2388	0	0
141	0.00595788	141	0.00346814		-19.2325	0	0
142	0.00564538	142	0.00350715		-19.2262	0	0
143	0.00566768	143	0.00334145		-19.22	0	0
144	0.00559321	144	0.00330997		-19.2137	0	0
145	0.00567449	145	0.00343377		-19.2074	0	0
146	0.00569931	146	0.00346224		-19.2011	0	0
147	0.00577301	147	0.00345095		-19.1948	0	0
148	0.00571041	148	0.00346852		-19.1885	0	0
149	0.00571139	149	0.00359821		-19.1823	0	0
150	0.00569536	150	0.00344092		-19.176	0	0
151	0.00563396	151	0.00354014		-19.1697	0	0
152	0.0057193	152	0.00349661		-19.1634	0	0
153	0.00577543	153	0.00341295		-19.1571	0	0
154	0.0057539	154	0.00334559		-19.1508	0	0
155	0.00551214	155	0.00332477		-19.1446	0	0
156	0.0054737	156	0.00331962		-19.1383	0	0
157	0.00534771	157	0.00324461		-19.132	0	0
158	0.00534859	158	0.00319745		-19.1257	0	0
159	0.0054213	159	0.00333518		-19.1194	0	0
160	0.00540702	160	0.0034492		-19.1131	0	0
161	0.00537473	161	0.00350376		-19.1069	0	0
162	0.00552631	162	0.00352697		-19.1006	0	0
163	0.00556454	163	0.00335086		-19.0943	0	0
164	0.00538506	164	0.00331687		-19.088	0	0
165	0.00508299	165	0.00329517		-19.0817	0	0
166	0.0052985	166	0.00332389		-19.0754	0	0
167	0.00526917	167	0.00343452		-19.0692	0	0
168	0.00526742	168	0.00345547		-19.0629	0	0
169	0.00531619	169	0.00341031		-19.0566	0	0
170	0.00527236	170	0.00333355		-19.0503	0	0
171	0.00534046	171	0.00336277		-19.044	0	0
172	0.00540966	172	0.00329818		-19.0377	0	0
173	0.00530894	173	0.00337256		-19.0315	0	0
174	0.00528642	174	0.00326669		-19.0252	0	0
175	0.00531026	175	0.00328137		-19.0189	0	0
176	0.00530784	176	0.00337758		-19.0126	0	0
177	0.00533266	177	0.00325515		-19.0063	0	0
178	0.00513407	178	0.00321476		-19	0	0
179	0.00509002	179	0.00331799		-18.9938	0	0
180	0.00527697	180	0.00342825		-18.9875	0	0
181	0.00529576	181	0.00327648		-18.9812	0	0
182	0.00537297	182	0.00328701		-18.9749	0	0
183	0.0052505	183	0.0032914		-18.9686	0	0
184	0.00525984	184	0.00315267		-18.9623	0	0
185	0.00531037	185	0.00318679		-18.9561	0	0
186	0.00520118	186	0.00316559		-18.9498	0	0
187	0.00505444	187	0.00317186		-18.9435	0	0
188	0.00501511	188	0.00309961		-18.9372	0	0
189	0.00501918	189	0.00315518		-18.9309	0	0
190	0.00495053	190	0.00316547		-18.9246	0	0
191	0.00502873	191	0.003211		-18.9184	0	0
192	0.0050652	192	0.00303715		-18.9121	0	0
193	0.0051444	193	0.00303677		-18.9058	0	0
194	0.00506443	194	0.00293178		-18.8995	0	0
195	0.00495756	195	0.00295323		-18.8932	0	0
196	0.00482893	196	0.00292977		-18.8869	0	0
197	0.00484102	197	0.00283896		-18.8807	0	0
198	0.00479971	198	0.00282127		-18.8744	0	0
199	0.0047649	199	0.00288173		-18.8681	0	0
200	0.0047795	200	0.00284348		-18.8618	0	0
201	0.00486276	201	0.00284235		-18.8555	0	0
202	0.0050719	202	0.002923		-18.8492	0	0
203	0.00490417	203	0.00286906		-18.843	0	0
204	0.0049112	204	0.00292501		-18.8367	0	0
205	0.00491845	205	0.00285389		-18.8304	0	0
206	0.00505279	206	0.00288048		-18.8241	0	0
207	0.00497491	207	0.00302485		-18.8178	0	0
208	0.00499216	208	0.00297756		-18.8115	0	0
209	0.00500753	209	0.0028643		-18.8053	0	0
210	0.00483926	210	0.00281776		-18.799	0	0
211	0.00480982	211	0.00286605		-18.7927	0	0
212	0.00483025	212	0.00287734		-18.7864	0	0
213	0.00476358	213	0.00288349		-18.7801	0	0
214	0.00493438	214	0.00291635		-18.7739	0	0
215	0.00493592	215	0.00278427		-18.7676	0	0
216	0.00481399	216	0.00276934		-18.7613	0	0
217	0.00476303	217	0.00277486		-18.755	0	0
218	0.00477555	218	0.00282228		-18.7487	0	0
219	0.00470371	219	0.00293278		-18.7424	0	0
220	0.00477149	220	0.00289628		-18.7362	0	0
221	0.00475314	221	0.00276959		-18.7299	0	0
222	0.00465923	222	0.00272444		-18.7236	0	0
223	0.00463682	223	0.00271164		-18.7173	0	0
224	0.00478346	224	0.00278578		-18.711	0	0
225	0.00492329	225	0.0027504		-18.7047	0	0
226	0.00483278	226	0.00279531		-18.6985	0	0
227	0.00479082	227	0.00280735		-18.6922	0	0
228	0.00482564	228	0.00289239		-18.6859	0	0
229	0.00488199	229	0.00281826		-18.6796	0	0
230	0.00477127	230	0.0027346		-18.6733	0	0
231	0.00479214	231	0.00292727		-18.667	0	0
232	0.00484497	232	0.00283745		-18.6608	0	0
233	0.00492515	233	0.00286104		-18.6545	0	0
234	0.00467878	234	0.00277737		-18.6482	0	0
235	0.00475073	235	0.00282516		-18.6419	0	0
236	0.00467757	236	0.00285502		-18.6356	0	0
237	0.00470174	237	0.00268417		-18.6293	0	0
238	0.00450029	238	0.0025403		-18.6231	0	0
239	0.00445317	239	0.00258659		-18.6168	0	0
240	0.00436958	240	0.00260766		-18.6105	0	0
241	0.00448348	241	0.00261017		-18.6042	0	0
242	0.00431982	242	0.0027075		-18.5979	0	0
243	0.00438891	243	0.00269346		-18.5916	0	0
244	0.00429555	244	0.00265068		-18.5854	0	0
245	0.00436848	245	0.0025694		-18.5791	0	0
246	0.00440912	246	0.00238689		-18.5728	0	0
247	0.0044044	247	0.00220865		-18.5665	0	0
248	0.00444383	248	0.0021946		-18.5602	0	0
249	0.00450842	249	0.00233597		-18.5539	0	0
250	0.00471514	250	0.00237297		-18.5477	0	0
251	0.00459948	251	0.00233797		-18.5414	0	0
252	0.00462672	252	0.00233722		-18.5351	0	0
253	0.00457509	253	0.00233459		-18.5288	0	0
254	0.00442714	254	0.00239806		-18.5225	0	0
255	0.00427006	255	0.00235641		-18.5162	0	0
256	0.00434442	256	0.00253403		-18.51	0	0
257	0.00424952	257	0.00273234		-18.5037	0	0
258	0.00428313	258	0.00274501		-18.4974	0	0
259	0.00419592	259	0.00266548		-18.4911	0	0
260	0.00432861	260	0.00263701		-18.4848	0	0
261	0.00432839	261	0.00272582		-18.4785	0	0
262	0.00432861	262	0.00268417		-18.4723	0	0
263	0.00420361	263	0.00260929		-18.466	0	0
264	0.00425952	264	0.00257856		-18.4597	0	0
265	0.00425512	265	0.00257329		-18.4534	0	0
266	0.00428006	266	0.00259185		-18.4471	0	0
267	0.00429478	267	0.00257304		-18.4408	0	0
268	0.00422514	268	0.00259486		-18.4346	0	0
269	0.00415308	269	0.0025467		-18.4283	0	0
270	0.00417154	270	0.00251158		-18.422	0	0
271	0.00417769	271	0.00248636		-18.4157	0	0
272	0.00419768	272	0.00246818		-18.4094	0	0
273	0.00419361	273	0.00253854		-18.4031	0	0
274	0.0040852	274	0.00268555		-18.3969	0	0
275	0.00411145	275	0.00256601		-18.3906	0	0
276	0.00422503	276	0.00249539		-18.3843	0	0
277	0.00412705	277	0.00265633		-18.378	0	0
278	0.00421426	278	0.00262045		-18.3717	0	0
279	0.00420482	279	0.00242026		-18.3655	0	0
280	0.00418955	280	0.002309		-18.3592	0	0
281	0.00416967	281	0.00227626		-18.3529	0	0
282	0.00408498	282	0.00220853		-18.3466	0	0
283	0.00407751	283	0.00223098		-18.3403	0	0
284	0.0040294	284	0.00225368		-18.334	0	0
285	0.00401743	285	0.00216048		-18.3278	0	0
286	0.00397767	286	0.00216124		-18.3215	0	0
287	0.00391912	287	0.0021783		-18.3152	0	0
288	0.00381444	288	0.00221768		-18.3089	0	0
289	0.00390737	289	0.0021152		-18.3026	0	0
290	0.0039691	290	0.00196142		-18.2963	0	0
291	0.00392901	291	0.00195339		-18.2901	0	0
292	0.00393889	292	0.00210517		-18.2838	0	0
293	0.00387365	293	0.00234788		-18.2775	0	0
294	0.00391648	294	0.00234048		-18.2712	0	0
295	0.00395855	295	0.00240044		-18.2649	0	0
296	0.00390539	296	0.00232493		-18.2586	0	0
297	0.00405126	297	0.00234098		-18.2524	0	0
298	0.00410585	298	0.00234111		-18.2461	0	0
299	0.00395515	299	0.00228053		-18.2398	0	0
300	0.00400798	300	0.00227613		-18.2335	0	0
301	0.00401347	301	0.00222521		-18.2272	0	0
302	0.0038854	302	0.00214117		-18.2209	0	0
303	0.00393	303	0.00223574		-18.2147	0	0
304	0.00391022	304	0.00216312		-18.2084	0	0
305	0.00390935	305	0.0021359		-18.2021	0	0
306	0.0039434	306	0.00207582		-18.1958	0	0
307	0.00394482	307	0.00202752		-18.1895	0	0
308	0.00373525	308	0.00195578		-18.1832	0	0
309	0.00386266	309	0.00192304		-18.177	0	0
310	0.00394054	310	0.00198161		-18.1707	0	0
311	0.00392538	311	0.00202338		-18.1644	0	0
312	0.00378929	312	0.00193671		-18.1581	0	0
313	0.00369076	313	0.00188566		-18.1518	0	0
314	0.00366462	314	0.00184426		-18.1455	0	0
315	0.00360003	315	0.00194148		-18.1393	0	0
316	0.00362332	316	0.00191601		-18.133	0	0
317	0.00361234	317	0.00211407		-18.1267	0	0
318	0.00369691	318	0.0020797		-18.1204	0	0
319	0.00361772	319	0.00195991		-18.1141	0	0
320	0.00358663	320	0.00198149		-18.1078	0	0
321	0.00365418	321	0.00199341		-18.1016	0	0
322	0.00358663	322	0.001949		-18.0953	0	0
323	0.00372536	323	0.00193056		-18.089	0	0
324	0.00363661	324	0.0018992		-18.0827	0	0
325	0.00347547	325	0.00199943		-18.0764	0	0
326	0.00332675	326	0.00214317		-18.0701	0	0
327	0.00333707	327	0.00216149		-18.0639	0	0
328	0.00345318	328	0.00227952		-18.0576	0	0
329	0.0035271	329	0.0022671		-18.0513	0	0
330	0.00357499	330	0.0022947		-18.045	0	0
331	0.00357982	331	0.00228554		-18.0387	0	0
332	0.00338738	332	0.00215233		-18.0324	0	0
333	0.00346251	333	0.00217704		-18.0262	0	0
334	0.0035461	334	0.00207143		-18.0199	0	0
335	0.00355643	335	0.00204897		-18.0136	0	0
336	0.00355247	336	0.00207469		-18.0073	0	0
337	0.00356159	337	0.00206164		-18.001	0	0
338	0.00347613	338	0.00200645		-17.9947	0	0
339	0.00365539	339	0.00198651		-17.9885	0	0
340	0.00359992	340	0.0019707		-17.9822	0	0
341	0.00354775	341	0.00195778		-17.9759	0	0
342	0.00347525	342	0.00188917		-17.9696	0	0
343	0.00352446	343	0.001839		-17.9633	0	0
344	0.00337178	344	0.00186973		-17.9571	0	0
345	0.00327194	345	0.00198927		-17.9508	0	0
346	0.00336223	346	0.00198701		-17.9445	0	0
347	0.00336783	347	0.0019692		-17.9382	0	0
348	0.00334718	348	0.00204809		-17.9319	0	0
349	0.00334762	349	0.00193947		-17.9256	0	0
350	0.00332906	350	0.00188139		-17.9194	0	0
351	0.00345098	351	0.00198049		-17.9131	0	0
352	0.0034624	352	0.00198023		-17.9068	0	0
353	0.00337892	353	0.0019712		-17.9005	0	0
354	0.00340133	354	0.00188867		-17.8942	0	0
355	0.00341957	355	0.00197484		-17.8879	0	0
356	0.00345351	356	0.00203003		-17.8817	0	0
357	0.00347196	357	0.0019993		-17.8754	0	0
358	0.00338848	358	0.00200357		-17.8691	0	0
359	0.00338167	359	0.00198738		-17.8628	0	0
360	0.00328128	360	0.00195026		-17.8565	0	0
361	0.00346361	361	0.00190096		-17.8502	0	0
362	0.00341967	362	0.00183473		-17.844	0	0
363	0.0032927	363	0.001911		-17.8377	0	0
364	0.00325975	364	0.0019781		-17.8314	0	0
365	0.00334125	365	0.00189707		-17.8251	0	0
366	0.00333675	366	0.00184276		-17.8188	0	0
367	0.00337859	367	0.00178518		-17.8125	0	0
368	0.00344032	368	0.00183962		-17.8063	0	0
369	0.00345823	369	0.00182996		-17.8	0	0
370	0.00339112	370	0.00184665		-17.7937	0	0
371	0.00353534	371	0.0019115		-17.7874	0	0
372	0.00352172	372	0.00192116		-17.7811	0	0
373	0.00341363	373	0.00190284		-17.7748	0	0
374	0.00336278	374	0.00180952		-17.7686	0	0
375	0.00330357	375	0.00182633		-17.7623	0	0
376	0.00333971	376	0.00180513		-17.756	0	0
377	0.00326469	377	0.00167443		-17.7497	0	0
378	0.00318736	378	0.00172836		-17.7434	0	0
379	0.0030706	379	0.00169788		-17.7371	0	0
380	0.00316089	380	0.00161836		-17.7309	0	0
381	0.00306917	381	0.00154586		-17.7246	0	0
382	0.00307675	382	0.00147887		-17.7183	0	0
383	0.00313189	383	0.00156179		-17.712	0	0
384	0.00315166	384	0.00163404		-17.7057	0	0
385	0.00314639	385	0.00167982		-17.6994	0	0
386	0.00303216	386	0.00168183		-17.6932	0	0
387	0.00310311	387	0.00161284		-17.6869	0	0
388	0.0032972	388	0.00159076		-17.6806	0	0
389	0.00333938	389	0.00162689		-17.6743	0	0
390	0.00327051	390	0.00154134		-17.668	0	0
391	0.00333938	391	0.00164081		-17.6617	0	0
392	0.0033362	392	0.00168534		-17.6555	0	0
393	0.00335696	393	0.00181065		-17.6492	0	0
394	0.00330182	394	0.0017044		-17.6429	0	0
395	0.00327194	395	0.00185518		-17.6366	0	0
396	0.00336706	396	0.00187537		-17.6303	0	0
397	0.00329094	397	0.00189682		-17.624	0	0
398	0.00311289	398	0.00198124		-17.6178	0	0
399	0.00311981	399	0.00195352		-17.6115	0	0
400	0.00297108	400	0.00194273		-17.6052	0	0
401	0.00288014	401	0.00187851		-17.5989	0	0
402	0.0030014	402	0.00183599		-17.5926	0	0
403	0.0030226	403	0.00175107		-17.5863	0	0
404	0.00304501	404	0.00168371		-17.5801	0	0
405	0.00324096	405	0.00171155		-17.5738	0	0
406	0.00313727	406	0.00166577		-17.5675	0	0
407	0.00310652	407	0.00167292		-17.5612	0	0
408	0.00312475	408	0.0016092		-17.5549	0	0
409	0.00310981	409	0.00159026		-17.5487	0	0
410	0.00315792	410	0.00155576		-17.5424	0	0
411	0.0030126	411	0.00144413		-17.5361	0	0
412	0.0029099	412	0.00150534		-17.5298	0	0
413	0.00292155	413	0.00142193		-17.5235	0	0
414	0.00290617	414	0.00142368		-17.5172	0	0
415	0.00276865	415	0.00145981		-17.511	0	0
416	0.00287519	416	0.00149794		-17.5047	0	0
417	0.00287948	417	0.00156429		-17.4984	0	0
418	0.00290848	418	0.0015594		-17.4921	0	0
419	0.00292363	419	0.00160744		-17.4858	0	0
420	0.00284235	420	0.00161873		-17.4795	0	0
421	0.00293967	421	0.00160205		-17.4733	0	0
422	0.00288794	422	0.00153657		-17.467	0	0
423	0.00290848	423	0.00156404		-17.4607	0	0
424	0.00292122	424	0.00159979		-17.4544	0	0
425	0.00289848	425	0.00167342		-17.4481	0	0
426	0.00279929	426	0.00159038		-17.4418	0	0
427	0.00290452	427	0.00169399		-17.4356	0	0
428	0.00293769	428	0.00157947		-17.4293	0	0
429	0.0030293	429	0.00157157		-17.423	0	0
430	0.00301173	430	0.00162513		-17.4167	0	0
431	0.002873	431	0.00161861		-17.4104	0	0
432	0.00303446	432	0.0016225		-17.4041	0	0
433	0.00302381	433	0.00166376		-17.3979	0	0
434	0.00298932	434	0.00167606		-17.3916	0	0
435	0.00290254	435	0.00165749		-17.3853	0	0
436	0.00278545	436	0.00169387		-17.379	0	0
437	0.002873	437	0.00176825		-17.3727	0	0
438	0.00279369	438	0.0017394		-17.3664	0	0
439	0.00273987	439	0.00175207		-17.3602	0	0
440	0.00271439	440	0.00169073		-17.3539	0	0
441	0.00274635	441	0.00173677		-17.3476	0	0
442	0.00276623	442	0.00167744		-17.3413	0	0
443	0.00273273	443	0.00169324		-17.335	0	0
444	0.00280951	444	0.00165084		-17.3287	0	0
445	0.00279248	445	0.00165034		-17.3225	0	0
446	0.00269527	446	0.00161196		-17.3162	0	0
447	0.00270999	447	0.00151901		-17.3099	0	0
448	0.00259499	448	0.00159114		-17.3036	0	0
449	0.00254293	449	0.00151625		-17.2973	0	0
450	0.00264035	450	0.00148025		-17.291	0	0
451	0.00267946	451	0.00151726		-17.2848	0	0
452	0.00271538	452	0.00165712		-17.2785	0	0
453	0.00278765	453	0.00158587		-17.2722	0	0
454	0.00278611	454	0.00156329		-17.2659	0	0
455	0.00273427	455	0.00152792		-17.2596	0	0
456	0.00278919	456	0.00150183		-17.2533	0	0
457	0.00271351	457	0.00147285		-17.2471	0	0
458	0.00275591	458	0.00150421		-17.2408	0	0
459	0.00284554	459	0.00148652		-17.2345	0	0
460	0.00277776	460	0.00153381		-17.2282	0	0
461	0.00257742	461	0.00153093		-17.2219	0	0
462	0.00246285	462	0.00155689		-17.2156	0	0
463	0.00257467	463	0.00148226		-17.2094	0	0
464	0.00262245	464	0.00150107		-17.2031	0	0
465	0.00256973	465	0.00146056		-17.1968	0	0
466	0.00257544	466	0.00148552		-17.1905	0	0
467	0.00269879	467	0.00158361		-17.1842	0	0
468	0.00275591	468	0.00153958		-17.1779	0	0
469	0.00273284	469	0.00149706		-17.1717	0	0
470	0.00261147	470	0.00137752		-17.1654	0	0
471	0.00267045	471	0.00130402		-17.1591	0	0
472	0.00276162	472	0.00142531		-17.1528	0	0
473	0.00272482	473	0.00145592		-17.1465	0	0
474	0.00268275	474	0.00135244		-17.1402	0	0
475	0.00267517	475	0.00133324		-17.134	0	0
476	0.00260356	476	0.00135068		-17.1277	0	0
477	0.00259093	477	0.00132133		-17.1214	0	0
478	0.00249756	478	0.00137376		-17.1151	0	0
479	0.00251832	479	0.00140424		-17.1088	0	0
480	0.00254853	480	0.00149091		-17.1026	0	0
481	0.00245637	481	0.00145441		-17.0963	0	0
482	0.00253227	482	0.0014208		-17.09	0	0
483	0.00255072	483	0.00124519		-17.0837	0	0
484	0.0025025	484	0.00119853		-17.0774	0	0
485	0.00247219	485	0.00134416		-17.0711	0	0
486	0.00255072	486	0.00136021		-17.0649	0	0
487	0.00250437	487	0.0013779		-17.0586	0	0
488	0.00265145	488	0.00143296		-17.0523	0	0
489	0.00258192	489	0.00147624		-17.046	0	0
490	0.00254798	490	0.00145943		-17.0397	0	0
491	0.00247318	491	0.00147611		-17.0334	0	0
492	0.00255973	492	0.00146119		-17.0272	0	0
493	0.00258576	493	0.00137853		-17.0209	0	0
494	0.00260696	494	0.001334		-17.0146	0	0
495	0.00263058	495	0.00125949		-17.0083	0	0
496	0.00251722	496	0.00115011		-17.002	0	0
497	0.0024734	497	0.00117984		-16.9957	0	0
498	0.00255446	498	0.00120655		-16.9895	0	0
499	0.00247087	499	0.00118222		-16.9832	0	0
500	0.00233928	500	0.00130891		-16.9769	0	0
501	0.00228546	501	0.00128244		-16.9706	0	0
502	0.00233785	502	0.00121032		-16.9643	0	0
503	0.00239892	503	0.00127931		-16.958	0	0
504	0.00242858	504	0.00131117		-16.9518	0	0
505	0.00248043	505	0.00134378		-16.9455	0	0
506	0.00244539	506	0.00141302		-16.9392	0	0
507	0.0023786	507	0.00144099		-16.9329	0	0
508	0.00231292	508	0.00149932		-16.9266	0	0
509	0.00228513	509	0.00156317		-16.9203	0	0
510	0.00225965	510	0.00159214		-16.9141	0	0
511	0.00214409	511	0.00153394		-16.9078	0	0
512	0.00211993	512	0.00147248		-16.9015	0	0
513	0.00215013	513	0.0014642		-16.8952	0	0
514	0.00221615	514	0.00140938		-16.8889	0	0
515	0.00222252	515	0.00137727		-16.8826	0	0
516	0.00235059	516	0.00126639		-16.8764	0	0
517	0.0024634	517	0.00123867		-16.8701	0	0
518	0.0023875	518	0.00122248		-16.8638	0	0
519	0.00235213	519	0.00109655		-16.8575	0	0
520	0.00237113	520	0.00112427		-16.8512	0	0
521	0.00235773	521	0.00120706		-16.8449	0	0
522	0.00237761	522	0.00130954		-16.8387	0	0
523	0.00243133	523	0.0012566		-16.8324	0	0
524	0.00248713	524	0.0012265		-16.8261	0	0
525	0.00239914	525	0.00123992		-16.8198	0	0
526	0.00250316	526	0.00115751		-16.8135	0	0
527	0.00239563	527	0.00115475		-16.8072	0	0
528	0.00232423	528	0.00105503		-16.801	0	0
529	0.00227305	529	0.00107497		-16.7947	0	0
530	0.00225185	530	0.00106996		-16.7884	0	0
531	0.00226876	531	0.00106005		-16.7821	0	0
532	0.00217177	532	0.00105202		-16.7758	0	0
533	0.00211037	533	0.00103621		-16.7695	0	0
534	0.00213421	534	0.00105842		-16.7633	0	0
535	0.00217869	535	0.000991058		-16.757	0	0
536	0.00216233	536	0.0010884		-16.7507	0	0
537	0.00216628	537	0.00105879		-16.7444	0	0
538	0.00217243	538	0.00117269		-16.7381	0	0
539	0.00215376	539	0.00120944		-16.7318	0	0
540	0.00227711	540	0.00122813		-16.7256	0	0
541	0.00224581	541	0.00122688		-16.7193	0	0
542	0.00237805	542	0.00126689		-16.713	0	0
543	0.00231742	543	0.00124143		-16.7067	0	0
544	0.00233005	544	0.00122336		-16.7004	0	0
545	0.0023082	545	0.00119777		-16.6942	0	0
546	0.00219802	546	0.00121496		-16.6879	0	0
547	0.00220418	547	0.00124745		-16.6816	0	0
548	0.00224438	548	0.00118197		-16.6753	0	0
549	0.00228952	549	0.00115488		-16.669	0	0
550	0.00226118	550	0.00109805		-16.6627	0	0
551	0.00205831	551	0.00100812		-16.6565	0	0
552	0.001931	552	0.00107974		-16.6502	0	0
553	0.00189959	553	0.00104713		-16.6439	0	0
554	0.00192046	554	0.00103208		-16.6376	0	0
555	0.00196571	555	0.00104612		-16.6313	0	0
556	0.00206237	556	0.00104048		-16.625	0	0
557	0.00199098	557	0.00106042		-16.6188	0	0
558	0.00207588	558	0.00108865		-16.6125	0	0
559	0.00198526	559	0.00112816		-16.6062	0	0
560	0.00201283	560	0.00113644		-16.5999	0	0
561	0.00200086	561	0.00115099		-16.5936	0	0
562	0.00205128	562	0.00113782		-16.5873	0	0
563	0.00202931	563	0.00110106		-16.5811	0	0
564	0.00199504	564	0.00105528		-16.5748	0	0
565	0.00205325	565	0.00103621		-16.5685	0	0
566	0.00199262	566	0.00102066		-16.5622	0	0
567	0.00197889	567	0.00104575		-16.5559	0	0
568	0.00192441	568	0.00107548		-16.5496	0	0
569	0.00203931	569	0.00113731		-16.5434	0	0
570	0.00219176	570	0.00108388		-16.5371	0	0
571	0.00214223	571	0.00102204		-16.5308	0	0
572	0.00208423	572	0.00102254		-16.5245	0	0
573	0.00207995	573	0.00098002		-16.5182	0	0
574	0.002027	574	0.000959198		-16.5119	0	0
575	0.00211125	575	0.000996577		-16.5057	0	0
576	0.0021107	576	0.00100749		-16.4994	0	0
577	0.00198054	577	0.00102932		-16.4931	0	0
578	0.00200712	578	0.0010406		-16.4868	0	0
579	0.00197999	579	0.00104725		-16.4805	0	0
580	0.00201217	580	0.00106682		-16.4742	0	0
581	0.00196033	581	0.00105616		-16.468	0	0
582	0.00183269	582	0.000935616		-16.4617	0	0
583	0.00184346	583	0.000987546		-16.4554	0	0
584	0.00186532	584	0.00100147		-16.4491	0	0
585	0.00179524	585	0.000985414		-16.4428	0	0
586	0.0018919	586	0.00104073		-16.4365	0	0
587	0.00197208	587	0.00107686		-16.4303	0	0
588	0.00188926	588	0.00104048		-16.424	0	0
589	0.00185939	589	0.00103559		-16.4177	0	0
590	0.0019064	590	0.000987922		-16.4114	0	0
591	0.00192287	591	0.000983281		-16.4051	0	0
592	0.00200767	592	0.00101351		-16.3988	0	0
593	0.00202755	593	0.0010164		-16.3926	0	0
594	0.00199603	594	0.00101815		-16.3863	0	0
595	0.00194067	595	0.00102217		-16.38	0	0
596	0.00184664	596	0.000986919		-16.3737	0	0
597	0.00180996	597	0.000974125		-16.3674	0	0
598	0.00189157	598	0.000971741		-16.3611	0	0
599	0.00181215	599	0.000938627		-16.3549	0	0
600	0.00184511	600	0.000975755		-16.3486	0	0
601	0.00186949	601	0.00095418		-16.3423	0	0
602	0.00185126	602	0.000955811		-16.336	0	0
603	0.00181929	603	0.000958571		-16.3297	0	0
604	0.00183412	604	0.000928215		-16.3234	0	0
605	0.0017356	605	0.000958571		-16.3172	0	0
606	0.00182709	606	0.00110872		-16.3109	0	0
607	0.00195055	607	0.00106218		-16.3046	0	0
608	0.00202579	608	0.00104775		-16.2983	0	0
609	0.00198889	609	0.00102304		-16.292	0	0
610	0.00200262	610	0.00109567		-16.2858	0	0
611	0.00204293	611	0.00109567		-16.2795	0	0
612	0.00213695	612	0.00107372		-16.2732	0	0
613	0.00214541	613	0.00100047		-16.2669	0	0
614	0.00197582	614	0.00112414		-16.2606	0	0
615	0.00209423	615	0.00118172		-16.2543	0	0
616	0.00206874	616	0.0011333		-16.2481	0	0
617	0.00206237	617	0.00110345		-16.2418	0	0
618	0.00202305	618	0.00112126		-16.2355	0	0
619	0.00191475	619	0.00116466		-16.2292	0	0
620	0.00183127	620	0.00111499		-16.2229	0	0
621	0.00190684	621	0.00109492		-16.2166	0	0
622	0.00193023	622	0.00105842		-16.2104	0	0
623	0.001883	623	0.00105904		-16.2041	0	0
624	0.00187707	624	0.00110571		-16.1978	0	0
625	0.0018227	625	0.00110583		-16.1915	0	0
626	0.00185829	626	0.00105791		-16.1852	0	0
627	0.00179798	627	0.00106657		-16.1789	0	0
628	0.00178063	628	0.00110984		-16.1727	0	0
629	0.00176591	629	0.00109228		-16.1664	0	0
630	0.00169462	630	0.00102555		-16.1601	0	0
631	0.00170396	631	0.000941762		-16.1538	0	0
632	0.00170956	632	0.000963839		-16.1475	0	0
633	0.00173845	633	0.000949163		-16.1412	0	0
634	0.00169034	634	0.000972243		-16.135	0	0
635	0.0017178	635	0.00104086		-16.1287	0	0
636	0.00171363	636	0.00107861		-16.1224	0	0
637	0.00174076	637	0.00111336		-16.1161	0	0
638	0.00180414	638	0.00100649		-16.1098	0	0
639	0.00187421	639	0.000961581		-16.1035	0	0
640	0.0018919	640	0.00097124		-16.0973	0	0
641	0.00190069	641	0.000939254		-16.091	0	0
642	0.00189629	642	0.000915797		-16.0847	0	0
643	0.00189783	643	0.000925331		-16.0784	0	0
644	0.00185697	644	0.000935616		-16.0721	0	0
645	0.00175976	645	0.000897233		-16.0658	0	0
646	0.00186334	646	0.00085145		-16.0596	0	0
647	0.0018584	647	0.000841038		-16.0533	0	0
648	0.00185939	648	0.000907519		-16.047	0	0
649	0.00183907	649	0.000958696		-16.0407	0	0
650	0.00188641	650	0.000988048		-16.0344	0	0
651	0.00186927	651	0.000970863		-16.0281	0	0
652	0.00179524	652	0.00092671		-16.0219	0	0
653	0.00179985	653	0.000895603		-16.0156	0	0
654	0.00173439	654	0.000875909		-16.0093	0	0
655	0.00177217	655	0.000883937		-16.003	0	0
656	0.00181095	656	0.000869261		-15.9967	0	0
657	0.00177184	657	0.000825986		-15.9904	0	0
658	0.00182841	658	0.000843296		-15.9842	0	0
659	0.00184126	659	0.000836523		-15.9779	0	0
660	0.00175383	660	0.000837777		-15.9716	0	0
661	0.00174614	661	0.000951045		-15.9653	0	0
662	0.00174933	662	0.000983783		-15.959	0	0
663	0.00168221	663	0.000947282		-15.9527	0	0
664	0.00165234	664	0.000933233		-15.9465	0	0
665	0.00160148	665	0.000860105		-15.9402	0	0
666	0.00156424	666	0.000846181		-15.9339	0	0
667	0.00155864	667	0.000862864		-15.9276	0	0
668	0.00154381	668	0.000825108		-15.9213	0	0
669	0.00159412	669	0.000798391		-15.915	0	0
670	0.0015716	670	0.000802154		-15.9088	0	0
671	0.0015548	671	0.0007866		-15.9025	0	0
672	0.00160862	672	0.000780579		-15.8962	0	0
673	0.00156051	673	0.00072614		-15.8899	0	0
674	0.00167321	674	0.000802028		-15.8836	0	0
675	0.00156391	675	0.000971867		-15.8773	0	0
676	0.00154744	676	0.000948536		-15.8711	0	0
677	0.00151394	677	0.000978389		-15.8648	0	0
678	0.00155458	678	0.000907519		-15.8585	0	0
679	0.00150471	679	0.000922571		-15.8522	0	0
680	0.00145363	680	0.000915045		-15.8459	0	0
681	0.00148604	681	0.000902878		-15.8397	0	0
682	0.00154228	682	0.000920188		-15.8334	0	0
683	0.001614	683	0.000981023		-15.8271	0	0
684	0.0015671	684	0.000957567		-15.8208	0	0
685	0.0015515	685	0.000892592		-15.8145	0	0
686	0.0015325	686	0.000802781		-15.8082	0	0
687	0.00147154	687	0.000847436		-15.802	0	0
688	0.00159862	688	0.000857596		-15.7957	0	0
689	0.00162795	689	0.000848815		-15.7894	0	0
690	0.00154217	690	0.000793624		-15.7831	0	0
691	0.0014845	691	0.000719743		-15.7768	0	0
692	0.00150976	692	0.000747213		-15.7705	0	0
693	0.00153975	693	0.000770795		-15.7643	0	0
694	0.00150636	694	0.00078384		-15.758	0	0
695	0.00154887	695	0.000779325		-15.7517	0	0
696	0.00160357	696	0.000843673		-15.7454	0	0
697	0.00161576	697	0.000853833		-15.7391	0	0
698	0.00157973	698	0.00082122		-15.7328	0	0
699	0.00150855	699	0.00083439		-15.7266	0	0
700	0.00137532	700	0.000861359		-15.7203	0	0
701	0.001422	701	0.000927714		-15.714	0	0
702	0.00139849	702	0.000880425		-15.7077	0	0
703	0.0015459	703	0.000900118		-15.7014	0	0
704	0.00151602	704	0.000846809		-15.6951	0	0
705	0.00157204	705	0.00076076		-15.6889	0	0
706	0.00150108	706	0.000806544		-15.6826	0	0
707	0.00149812	707	0.000813694		-15.6763	0	0
708	0.00148768	708	0.000869512		-15.67	0	0
709	0.00138608	709	0.000912285		-15.6637	0	0
710	0.00139663	710	0.000905261		-15.6574	0	0
711	0.00142771	711	0.000873777		-15.6512	0	0
712	0.00136818	712	0.000852328		-15.6449	0	0
713	0.00130919	713	0.000850948		-15.6386	0	0
714	0.00134193	714	0.000779325		-15.6323	0	0
715	0.00139827	715	0.000784969		-15.626	0	0
716	0.00155699	716	0.00072589		-15.6197	0	0
717	0.00151207	717	0.000765652		-15.6135	0	0
718	0.00152426	718	0.000756997		-15.6072	0	0
719	0.00148417	719	0.000781206		-15.6009	0	0
720	0.00147428	720	0.000756997		-15.5946	0	0
721	0.0014488	721	0.00074759		-15.5883	0	0
722	0.00146824	722	0.000747966		-15.582	0	0
723	0.00147747	723	0.00080253		-15.5758	0	0
724	0.00144221	724	0.000800021		-15.5695	0	0
725	0.00148867	725	0.000832885		-15.5632	0	0
726	0.00150844	726	0.000886195		-15.5569	0	0
727	0.00137598	727	0.000869512		-15.5506	0	0
728	0.00135236	728	0.000876411		-15.5443	0	0
729	0.00132907	729	0.000843923		-15.5381	0	0
730	0.00129118	730	0.000850195		-15.5318	0	0
731	0.00134939	731	0.000792244		-15.5255	0	0
732	0.00140245	732	0.000803534		-15.5192	0	0
733	0.00138312	733	0.000804913		-15.5129	0	0
734	0.00142035	734	0.000827742		-15.5066	0	0
735	0.00138026	735	0.000730656		-15.5004	0	0
736	0.00138806	736	0.000748468		-15.4941	0	0
737	0.00150768	737	0.000779952		-15.4878	0	0
738	0.00158358	738	0.000797889		-15.4815	0	0
739	0.00151394	739	0.000771924		-15.4752	0	0
740	0.00148461	740	0.000711465		-15.4689	0	0
741	0.00173944	741	0.000687632		-15.4627	0	0
742	0.00169375	742	0.000668691		-15.4564	0	0
743	0.00160005	743	0.000622782		-15.4501	0	0
744	0.00157182	744	0.000643479		-15.4438	0	0
745	0.00150614	745	0.000674211		-15.4375	0	0
746	0.0015526	746	0.000672956		-15.4313	0	0
747	0.00149691	747	0.000663172		-15.425	0	0
748	0.00146275	748	0.000660287		-15.4187	0	0
749	0.00145001	749	0.000680984		-15.4124	0	0
750	0.00144254	750	0.000670197		-15.4061	0	0
751	0.00138246	751	0.000794126		-15.3998	0	0
752	0.00135873	752	0.000791617		-15.3936	0	0
753	0.00135566	753	0.000877415		-15.3873	0	0
754	0.0013573	754	0.000869261		-15.381	0	0
755	0.00138224	755	0.000897609		-15.3747	0	0
756	0.00138531	756	0.000870139		-15.3684	0	0
757	0.001364	757	0.000761638		-15.3621	0	0
758	0.00143397	758	0.000732412		-15.3559	0	0
759	0.00141233	759	0.000711465		-15.3496	0	0
760	0.00134258	760	0.000701681		-15.3433	0	0
761	0.0012948	761	0.000633193		-15.337	0	0
762	0.00130623	762	0.000613626		-15.3307	0	0
763	0.00133061	763	0.000638713		-15.3244	0	0
764	0.00131139	764	0.000684371		-15.3182	0	0
765	0.0012959	765	0.000706824		-15.3119	0	0
766	0.00135906	766	0.000673834		-15.3056	0	0
767	0.00137136	767	0.000689263		-15.2993	0	0
768	0.00141134	768	0.000615131		-15.293	0	0
769	0.00141486	769	0.000684872		-15.2867	0	0
770	0.00148648	770	0.000719367		-15.2805	0	0
771	0.00140684	771	0.00076628		-15.2742	0	0
772	0.00141486	772	0.000726642		-15.2679	0	0
773	0.00131106	773	0.00075336		-15.2616	0	0
774	0.00127086	774	0.000792119		-15.2553	0	0
775	0.0012189	775	0.00082122		-15.249	0	0
776	0.00126152	776	0.00080253		-15.2428	0	0
777	0.00124724	777	0.000803032		-15.2365	0	0
778	0.00127196	778	0.000709207		-15.2302	0	0
779	0.00130436	779	0.000647618		-15.2239	0	0
780	0.00124153	780	0.00062203		-15.2176	0	0
781	0.00119408	781	0.000581264		-15.2113	0	0
782	0.00126657	782	0.000598072		-15.2051	0	0
783	0.00132655	783	0.00062642		-15.1988	0	0
784	0.00132831	784	0.000575494		-15.1925	0	0
785	0.00136928	785	0.000596692		-15.1862	0	0
786	0.00127822	786	0.000646113		-15.1799	0	0
787	0.0012278	787	0.000638963		-15.1736	0	0
788	0.00124208	788	0.000684496		-15.1674	0	0
789	0.00125548	789	0.000711465		-15.1611	0	0
790	0.00129447	790	0.000704691		-15.1548	0	0
791	0.0012814	791	0.000714099		-15.1485	0	0
792	0.00128657	792	0.000670322		-15.1422	0	0
793	0.00125658	793	0.000713848		-15.1359	0	0
794	0.00133369	794	0.000770921		-15.1297	0	0
795	0.00127503	795	0.000761638		-15.1234	0	0
796	0.0012546	796	0.0007723		-15.1171	0	0
797	0.00125361	797	0.000736175		-15.1108	0	0
798	0.00120737	798	0.000748593		-15.1045	0	0
799	0.00118925	799	0.00072589		-15.0982	0	0
800	0.00119067	800	0.000650127		-15.092	0	0
801	0.00116926	801	0.000662671		-15.0857	0	0
802	0.00118024	802	0.000741945		-15.0794	0	0
803	0.00114289	803	0.000692273		-15.0731	0	0
804	0.00116706	804	0.000680608		-15.0668	0	0
805	0.00111346	805	0.000706322		-15.0605	0	0
806	0.00110742	806	0.00069428		-15.0543	0	0
807	0.00118672	807	0.000671576		-15.048	0	0
808	0.00117629	808	0.000668441		-15.0417	0	0
809	0.00112147	809	0.000660789		-15.0354	0	0
810	0.00116376	810	0.000603089		-15.0291	0	0
811	0.00114103	811	0.000615758		-15.0229	0	0
812	0.0012378	812	0.000585654		-15.0166	0	0
813	0.00125625	813	0.00059895		-15.0103	0	0
814	0.00124054	814	0.000572232		-15.004	0	0
815	0.00119639	815	0.000526323		-14.9977	0	0
816	0.00116838	816	0.000545766		-14.9914	0	0
817	0.00113993	817	0.000545515		-14.9852	0	0
818	0.00122549	818	0.000539369		-14.9789	0	0
819	0.00121176	819	0.00055417		-14.9726	0	0
820	0.00119584	820	0.000630183		-14.9663	0	0
821	0.00117145	821	0.000673583		-14.96	0	0
822	0.00110214	822	0.000686252		-14.9537	0	0
823	0.0010526	823	0.000698796		-14.9475	0	0
824	0.00105348	824	0.000674211		-14.9412	0	0
825	0.00103272	825	0.000724635		-14.9349	0	0
826	0.0011061	826	0.000697416		-14.9286	0	0
827	0.00112905	827	0.000705945		-14.9223	0	0
828	0.00112312	828	0.000742823		-14.916	0	0
829	0.00110423	829	0.00067559		-14.9098	0	0
830	0.00107534	830	0.000712092		-14.9035	0	0
831	0.00104744	831	0.000693402		-14.8972	0	0
832	0.00104799	832	0.000674712		-14.8909	0	0
833	0.000986041	833	0.000709458		-14.8846	0	0
834	0.000993071	834	0.00070281		-14.8783	0	0
835	0.000978462	835	0.000677346		-14.8721	0	0
836	0.000925299	836	0.000714099		-14.8658	0	0
837	0.000939469	837	0.000745834		-14.8595	0	0
838	0.000925739	838	0.000710085		-14.8532	0	0
839	0.000986481	839	0.00072752		-14.8469	0	0
840	0.000944302	840	0.000731283		-14.8406	0	0
841	0.000988458	841	0.000651632		-14.8344	0	0
842	0.000955176	842	0.000648747		-14.8281	0	0
843	0.000968906	843	0.000666434		-14.8218	0	0
844	0.000955835	844	0.000645235		-14.8155	0	0
845	0.000983295	845	0.000593682		-14.8092	0	0
846	0.000988787	846	0.000608608		-14.8029	0	0
847	0.001047	847	0.00061212		-14.7967	0	0
848	0.00101021	848	0.000551912		-14.7904	0	0
849	0.000969455	849	0.00055994		-14.7841	0	0
850	0.000940347	850	0.00061764		-14.7778	0	0
851	0.000983844	851	0.000586532		-14.7715	0	0
852	0.000994719	852	0.000587284		-14.7652	0	0
853	0.001057	853	0.000564079		-14.759	0	0
854	0.00103844	854	0.000563703		-14.7527	0	0
855	0.00101976	855	0.000594309		-14.7464	0.000328407	0
856	0.000955615	856	0.00053849		-14.7401	0	0
857	0.000930681	857	0.000513403		-14.7338	0	0
858	0.000989007	858	0.000562825		-14.7275	0	0
859	0.0010001	859	0.00058741		-14.7213	0	0
860	0.00103239	860	0.000596065		-14.715	0	0
861	0.00106809	861	0.000561445		-14.7087	0	0
862	0.00106644	862	0.000600204		-14.7024	0	0
863	0.00104766	863	0.00063796		-14.6961	0	0
864	0.00106513	864	0.000570476		-14.6898	0	0
865	0.00102514	865	0.00060033		-14.6836	0	0
866	0.00103844	866	0.000590044		-14.6773	0	0
867	0.00105909	867	0.00062341		-14.671	0	0
868	0.00107622	868	0.000612999		-14.6647	0.000656814	0
869	0.00110643	869	0.000623033		-14.6584	0.000328407	0
870	0.00108259	870	0.000564581		-14.6521	0.000985222	0
871	0.00100867	871	0.000523689		-14.6459	0.00229885	0
872	0.000928594	872	0.000532219		-14.6396	0.000328407	0
873	0.000926398	873	0.000550156		-14.6333	0.000985222	0
874	0.000992522	874	0.000517167		-14.627	0.00394089	0
875	0.00100977	875	0.000444289		-14.6207	0.00361248	0
876	0.00100362	876	0.000412429		-14.6144	0.00394089	0
877	0.0010168	877	0.000446171		-14.6082	0.00229885	0
878	0.00103909	878	0.00045608		-14.6019	0.00295567	0
879	0.001057	879	0.00044316		-14.5956	0.00656814	0
880	0.00107314	880	0.000515661		-14.5893	0.00361248	0
881	0.00100702	881	0.000562448		-14.583	0.00361248	0
882	0.000948146	882	0.000516916		-14.5768	0.00492611	0
883	0.000991753	883	0.000493585		-14.5705	0.00492611	0
884	0.00108567	884	0.000485181		-14.5642	0.00656814	0.000664452
885	0.00101076	885	0.000492832		-14.5579	0.00492611	0
886	0.00097275	886	0.000740189		-14.5516	0.00492611	0
887	0.000999442	887	0.000645235		-14.5453	0.00328407	0.000332226
888	0.00101526	888	0.00065251		-14.5391	0.00558292	0.000332226
889	0.000967917	889	0.000639465		-14.5328	0.00525452	0
890	0.00104316	890	0.00063495		-14.5265	0.00558292	0.000332226
891	0.00106952	891	0.000592176		-14.5202	0.00492611	0.000332226
892	0.00111379	892	0.000659409		-14.5139	0.00394089	0
893	0.00115838	893	0.000645611		-14.5076	0.00623974	0.000332226
894	0.0012769	894	0.000653388		-14.5014	0.00623974	0.0013289
895	0.00126427	895	0.000665681		-14.4951	0.00197044	0.00398671
896	0.00116508	896	0.000632692		-14.4888	0.00262726	0.00232558
897	0.00104997	897	0.000656023		-14.4825	0.00558292	0.00232558
898	0.00106271	898	0.000691521		-14.4762	0.00262726	0.00431894
899	0.00102602	899	0.00064235		-14.4699	0.00525452	0.00498339
900	0.00100581	900	0.00062943		-14.4637	0.00394089	0.00431894
901	0.00104107	901	0.000594183		-14.4574	0.00525452	0.00398671
902	0.000988238	902	0.000617389		-14.4511	0.00328407	0.00498339
903	0.00107139	903	0.000581891		-14.4448	0.0045977	0.00598007
904	0.00104371	904	0.000601459		-14.4385	0.00591133	0.00299003
905	0.0010068	905	0.000591675		-14.4322	0.00426929	0.00564784
906	0.000978023	906	0.00056872		-14.426	0.00394089	0.00431894
907	0.00103898	907	0.000593054		-14.4197	0.00295567	0.00398671
908	0.00108336	908	0.000580762		-14.4134	0.00197044	0.00465116
909	0.00100252	909	0.000536609		-14.4071	0.00492611	0.00498339
910	0.000982416	910	0.000528832		-14.4008	0.00492611	0.00431894
911	0.000917391	911	0.000558685		-14.3945	0.00328407	0.00398671
912	0.000937492	912	0.000575368		-14.3883	0.00656814	0.00465116
913	0.00099395	913	0.000572358		-14.382	0.0045977	0.00598007
914	0.000977254	914	0.000568344		-14.3757	0.0045977	0.00332226
915	0.00093848	915	0.000550407		-14.3694	0.00591133	0.00465116
916	0.000960448	916	0.000532971		-14.3631	0.00492611	0.00332226
917	0.000978682	917	0.000535104		-14.3568	0.00328407	0.00365449
918	0.00093189	918	0.000510895		-14.3506	0.00295567	0.00498339
919	0.000837536	919	0.000512526		-14.3443	0.00426929	0.00166113
920	0.000832044	920	0.000513153		-14.338	0.00328407	0.00465116
921	0.000856429	921	0.000524065		-14.3317	0.00295567	0.00598007
922	0.000846543	922	0.00045909		-14.3254	0.00558292	0.00398671
923	0.000844017	923	0.000432749		-14.3191	0.00262726	0.00299003
924	0.000810076	924	0.000384206		-14.3129	0.00623974	0.00465116
925	0.000834021	925	0.00044153		-14.3066	0.00394089	0.00431894
926	0.000894434	926	0.000434254		-14.3003	0.00623974	0.00498339
927	0.000912887	927	0.000441655		-14.294	0.00426929	0.00398671
928	0.000900695	928	0.000450059		-14.2877	0.00426929	0.00465116
929	0.000893665	929	0.000434756		-14.2814	0.00394089	0.00598007
930	0.000874553	930	0.000444665		-14.2752	0.00361248	0.00564784
931	0.000912448	931	0.000527327		-14.2689	0.00295567	0.00431894
932	0.000919478	932	0.000557431		-14.2626	0.0045977	0.00531561
933	0.000951002	933	0.0005341		-14.2563	0.00426929	0.00531561
934	0.000966489	934	0.000644984		-14.25	0.00558292	0.00332226
935	0.000940238	935	0.000618643		-14.2437	0.00328407	0.00232558
936	0.00092464	936	0.000587284		-14.2375	0.00328407	0.00365449
937	0.000830287	937	0.000581514		-14.2312	0.00558292	0.00465116
938	0.000877738	938	0.000583647		-14.2249	0.00295567	0.00431894
939	0.0008762	939	0.000539494		-14.2186	0.00361248	0.00498339
940	0.000858955	940	0.000549529		-14.2123	0.0045977	0.00531561
941	0.00084885	941	0.000601208		-14.206	0.00558292	0.00598007
942	0.000790634	942	0.000625793		-14.1998	0.0045977	0.00664452
943	0.000836658	943	0.000551786		-14.1935	0.00262726	0.00697674
944	0.000808429	944	0.000556929		-14.1872	0.0045977	0.00365449
945	0.00082139	945	0.000530713		-14.1809	0.00591133	0.00299003
946	0.00086236	946	0.000554546		-14.1746	0.00361248	0.00598007
947	0.00091069	947	0.000531968		-14.1684	0.00656814	0.00531561
948	0.000894324	948	0.000519801		-14.1621	0.00558292	0.00465116
949	0.000867743	949	0.000530463		-14.1558	0.00361248	0.00598007
950	0.000866095	950	0.000609612		-14.1495	0.0045977	0.00465116
951	0.000980549	951	0.000517041		-14.1432	0.00591133	0.00365449
952	0.000920466	952	0.000531842		-14.1369	0.00295567	0.00564784
953	0.000925299	953	0.000562699		-14.1307	0.00361248	0.00465116
954	0.000950892	954	0.000525571		-14.1244	0.00492611	0.00465116
955	0.000913436	955	0.000507006		-14.1181	0.00722496	0.00431894
956	0.000963084	956	0.000501989		-14.1118	0.00623974	0.00265781
957	0.000933318	957	0.000496219		-14.1055	0.00689655	0.00531561
958	0.000930901	958	0.000461724		-14.0992	0.00492611	0.00564784
959	0.000879715	959	0.000475146		-14.093	0.00656814	0.00465116
960	0.000910581	960	0.00045884		-14.0867	0.00558292	0.00431894
961	0.000902013	961	0.000415314		-14.0804	0.00623974	0.00431894
962	0.000942215	962	0.000402143		-14.0741	0.0045977	0.00564784
963	0.000920137	963	0.000431746		-14.0678	0.00558292	0.00598007
964	0.000937601	964	0.000447425		-14.0615	0.00492611	0.00631229
965	0.000913436	965	0.000509515		-14.0553	0.00492611	0.00232558
966	0.000916182	966	0.000532093		-14.049	0.00361248	0.00465116
967	0.000878177	967	0.000480289		-14.0427	0.00426929	0.00199336
968	0.000858406	968	0.000501236		-14.0364	0.00262726	0.00531561
969	0.00079371	969	0.000486937		-14.0301	0.00623974	0.00631229
970	0.000743403	970	0.00052532		-14.0238	0.00558292	0.00332226
971	0.000753508	971	0.000487815		-14.0176	0.00361248	0.00465116
972	0.000810296	972	0.000483048		-14.0113	0.00394089	0.00232558
973	0.00084226	973	0.000496094		-14.005	0.00361248	0.00564784
974	0.000859724	974	0.000462226		-13.9987	0.00591133	0.00365449
975	0.000905967	975	0.00042447		-13.9924	0.00591133	0.00299003
976	0.000873235	976	0.000402645		-13.9861	0.00591133	0.00431894
977	0.00088312	977	0.000371913		-13.9799	0.00558292	0.00465116
978	0.000890809	978	0.000382199		-13.9736	0.00394089	0.00431894
979	0.000835559	979	0.000368401		-13.9673	0.00295567	0.00431894
980	0.000853903	980	0.000401641		-13.961	0.0045977	0.00431894
981	0.000887514	981	0.000416443		-13.9547	0.00394089	0.00398671
982	0.000934306	982	0.000377809		-13.9484	0.00558292	0.00332226
983	0.000916073	983	0.000360499		-13.9422	0.00558292	0.00398671
984	0.000929144	984	0.000397251		-13.9359	0.00394089	0.00465116
985	0.00089037	985	0.000495216		-13.9296	0.0045977	0.00465116
986	0.000823367	986	0.000487564		-13.9233	0.00229885	0.00664452
987	0.000757462	987	0.000485557		-13.917	0.00394089	0.00531561
988	0.000760977	988	0.00049371		-13.9107	0.00361248	0.00564784
989	0.000768337	989	0.000466366		-13.9045	0.00656814	0.00730897
990	0.000824246	990	0.000463982		-13.8982	0.00394089	0.00365449
991	0.000809747	991	0.000455578		-13.8919	0.00328407	0.00265781
992	0.000841271	992	0.000412303		-13.8856	0.00492611	0.00598007
993	0.00085555	993	0.00036376		-13.8793	0.00394089	0.00564784
994	0.000914315	994	0.000369906		-13.873	0.00623974	0.00398671
995	0.000881802	995	0.000384833		-13.8668	0.00492611	0.00564784
996	0.000879935	996	0.000435885		-13.8605	0.0045977	0.00431894
997	0.000941446	997	0.000441028		-13.8542	0.00492611	0.00531561
998	0.000937931	998	0.000436763		-13.8479	0.00426929	0.00299003
999	0.000860054	999	0.000401516		-13.8416	0.00295567	0.00498339
1000	0.000832923	1000	0.000378687		-13.8353	0.00492611	0.00598007
1001	0.00082809	1001	0.00039399		-13.8291	0.0045977	0.00431894
1002	0.000811724	1002	0.000378938		-13.8228	0.00361248	0.00531561
1003	0.000776575	1003	0.00044316		-13.8165	0.00426929	0.00498339
1004	0.000889052	1004	0.000434631		-13.8102	0.00394089	0.00332226
1005	0.000913327	1005	0.000404652		-13.8039	0.00591133	0.00498339
1006	0.000968357	1006	0.000433125		-13.7976	0.00426929	0.00598007
1007	0.000920686	1007	0.00043601		-13.7914	0.00394089	0.00465116
1008	0.000932549	1008	0.000484177		-13.7851	0.00426929	0.00398671
1009	0.00087664	1009	0.000467244		-13.7788	0.00262726	0.00398671
1010	0.000888832	1010	0.000444916		-13.7725	0.0045977	0.00631229
1011	0.000819193	1011	0.000525947		-13.7662	0.00394089	0.00431894
1012	0.000872356	1012	0.0005484		-13.76	0.00525452	0.00465116
1013	0.000852694	1013	0.000504121		-13.7537	0.00328407	0.00664452
1014	0.000887624	1014	0.000449181		-13.7474	0.0045977	0.00199336
1015	0.000905198	1015	0.000425348		-13.7411	0.00394089	0.00498339
1016	0.000852255	1016	0.000384206		-13.7348	0.00295567	0.00531561
1017	0.000786351	1017	0.000414059		-13.7285	0.00394089	0.00564784
1018	0.000737691	1018	0.00040716		-13.7223	0.00394089	0.00431894
1019	0.000744282	1019	0.000394993		-13.716	0.00394089	0.00564784
1020	0.000745929	1020	0.000377432		-13.7097	0.00394089	0.00631229
1021	0.000698148	1021	0.000398129		-13.7034	0.00394089	0.00498339
1022	0.000763504	1022	0.000354603		-13.6971	0.00623974	0.00398671
1023	0.000742085	1023	0.000412178		-13.6908	0.00262726	0.00598007
1024	0.000818863	1024	0.000485306		-13.6846	0.00591133	0.00564784
1025	0.00080744	1025	0.000475397		-13.6783	0.00361248	0.00564784
1026	0.000762186	1026	0.000427732		-13.672	0.00394089	0.00730897
1027	0.000731979	1027	0.000467745		-13.6657	0.00295567	0.00332226
1028	0.00075933	1028	0.000447927		-13.6594	0.00394089	0.00531561
1029	0.000754167	1029	0.000414687		-13.6531	0.00558292	0.00365449
1030	0.000784264	1030	0.000424094		-13.6469	0.00394089	0.00398671
1031	0.000730771	1031	0.0004187		-13.6406	0.00394089	0.00265781
1032	0.000704409	1032	0.000432624		-13.6343	0.00229885	0.00465116
1033	0.000686505	1033	0.000466366		-13.628	0.00262726	0.00431894
1034	0.00073835	1034	0.000491452		-13.6217	0.00262726	0.00431894
1035	0.000789316	1035	0.00047063		-13.6154	0.00525452	0.00531561
1036	0.000770533	1036	0.000451063		-13.6092	0.00525452	0.00431894
1037	0.000837976	1037	0.000445042		-13.6029	0.00295567	0.00631229
1038	0.000889271	1038	0.000467244		-13.5966	0.00361248	0.00431894
1039	0.00084171	1039	0.000451815		-13.5903	0.00295567	0.00365449
1040	0.000845994	1040	0.000435258		-13.584	0.00525452	0.00598007
1041	0.000782836	1041	0.000398756		-13.5777	0.00426929	0.00531561
1042	0.00077976	1042	0.000379439		-13.5715	0.00492611	0.00431894
1043	0.000819742	1043	0.000345196		-13.5652	0.00426929	0.00332226
1044	0.000806561	1044	0.00033629		-13.5589	0.00426929	0.00531561
1045	0.000769435	1045	0.000333907		-13.5526	0.00525452	0.00332226
1046	0.000714185	1046	0.000349837		-13.5463	0.0045977	0.00631229
1047	0.000704739	1047	0.000378687		-13.54	0.00197044	0.00664452
1048	0.000665306	1048	0.000400512		-13.5338	0.00229885	0.00332226
1049	0.000646084	1049	0.000433		-13.5275	0.00525452	0.00465116
1050	0.000631255	1050	0.000396749		-13.5212	0.00656814	0.00398671
1051	0.000622578	1051	0.000448805		-13.5149	0.00394089	0.00431894
1052	0.000626422	1052	0.000449306		-13.5086	0.00328407	0.00531561
1053	0.000634331	1053	0.000455453		-13.5023	0.00394089	0.00299003
1054	0.000666404	1054	0.000478156		-13.4961	0.00525452	0.00531561
1055	0.000654871	1055	0.000458589		-13.4898	0.00426929	0.0076412
1056	0.000613351	1056	0.000530212		-13.4835	0.00558292	0.00531561
1057	0.00062137	1057	0.000458589		-13.4772	0.00328407	0.00498339
1058	0.000713856	1058	0.000404401		-13.4709	0.00229885	0.00963455
1059	0.000774378	1059	0.000381948		-13.4646	0.00656814	0.00697674
1060	0.000781627	1060	0.000369405		-13.4584	0.0045977	0.00664452
1061	0.000798982	1061	0.000352973		-13.4521	0.00492611	0.00398671
1062	0.000826552	1062	0.000347704		-13.4458	0.00525452	0.00598007
1063	0.000875981	1063	0.000354353		-13.4395	0.0045977	0.00631229
1064	0.000906407	1064	0.000311579		-13.4332	0.00492611	0.00365449
1065	0.000852365	1065	0.000283357		-13.4269	0.00361248	0.00697674
1066	0.000845994	1066	0.000330771		-13.4207	0.00525452	0.00398671
1067	0.000819303	1067	0.000318353		-13.4144	0.00525452	0.00465116
1068	0.000766469	1068	0.000349837		-13.4081	0.00558292	0.00498339
1069	0.00079382	1069	0.000365391		-13.4018	0.00623974	0.00498339
1070	0.000809088	1070	0.000326757		-13.3955	0.00394089	0.00332226
1071	0.000787778	1071	0.000319356		-13.3892	0.00394089	0.00299003
1072	0.00073154	1072	0.000309823		-13.383	0.00492611	0.00431894
1073	0.000783714	1073	0.000290883		-13.3767	0.00492611	0.00299003
1074	0.000788877	1074	0.000291134		-13.3704	0.00558292	0.00299003
1075	0.000733407	1075	0.00024397		-13.3641	0.00591133	0.00332226
1076	0.000695183	1076	0.000267301		-13.3578	0.00295567	0.00664452
1077	0.000682331	1077	0.000282353		-13.3515	0.00295567	0.00398671
1078	0.000658166	1078	0.000298409		-13.3453	0.00492611	0.00398671
1079	0.000727915	1079	0.000299538		-13.339	0.00558292	0.00498339
1080	0.000686945	1080	0.000323872		-13.3327	0.0045977	0.00664452
1081	0.000654651	1081	0.000312457		-13.3264	0.00492611	0.00199336
1082	0.000629937	1082	0.000312583		-13.3201	0.00229885	0.00598007
1083	0.000597864	1083	0.000310827		-13.3139	0.00525452	0.00465116
1084	0.00062104	1084	0.000326004		-13.3076	0.00525452	0.00697674
1085	0.000694853	1085	0.000350966		-13.3013	0.0045977	0.00365449
1086	0.000699137	1086	0.000378185		-13.295	0.00558292	0.00365449
1087	0.000702322	1087	0.000424094		-13.2887	0.00394089	0.00398671
1088	0.000650258	1088	0.000405781		-13.2824	0.00525452	0.00465116
1089	0.000656738	1089	0.000437014		-13.2762	0.00426929	0.00564784
1090	0.000678377	1090	0.000423467		-13.2699	0.0045977	0.00265781
1091	0.000643667	1091	0.000423216		-13.2636	0.00295567	0.00365449
1092	0.00058677	1092	0.000387969		-13.2573	0.00591133	0.00465116
1093	0.000575346	1093	0.000336415		-13.251	0.00328407	0.00664452
1094	0.000577983	1094	0.000309196		-13.2447	0.00525452	0.00332226
1095	0.000590285	1095	0.000374046		-13.2385	0.00689655	0.00465116
1096	0.000668491	1096	0.00038245		-13.2322	0.00197044	0.00598007
1097	0.000660693	1097	0.000334408		-13.2259	0.00361248	0.00431894
1098	0.000587209	1098	0.000351342		-13.2196	0.00558292	0.00797342
1099	0.000614999	1099	0.000374673		-13.2133	0.00394089	0.00398671
1100	0.000613681	1100	0.000382701		-13.207	0.00525452	0.00299003
1101	0.00061434	1101	0.000373042		-13.2008	0.0045977	0.00398671
1102	0.000651576	1102	0.000371537		-13.1945	0.00525452	0.00631229
1103	0.000657068	1103	0.00035222		-13.1882	0.00853859	0.00498339
1104	0.000686725	1104	0.000342311		-13.1819	0.00328407	0.00598007
1105	0.000696611	1105	0.000342311		-13.1756	0.00492611	0.00465116
1106	0.000692327	1106	0.000401265		-13.1693	0.00558292	0.00398671
1107	0.000687823	1107	0.000351969		-13.1631	0.00788177	0.00465116
1108	0.000658386	1108	0.000362255		-13.1568	0.00492611	0.00664452
1109	0.000625214	1109	0.000373669		-13.1505	0.00361248	0.00332226
1110	0.000659484	1110	0.000386464		-13.1442	0.00295567	0.00365449
1111	0.000636747	1111	0.00037969		-13.1379	0.0045977	0.00232558
1112	0.000667063	1112	0.000397878		-13.1316	0.00361248	0.00498339
1113	0.000675851	1113	0.00039537		-13.1254	0.00426929	0.00564784
1114	0.000691448	1114	0.000367398		-13.1191	0.00262726	0.00299003
1115	0.000683649	1115	0.000305935		-13.1128	0.00394089	0.00398671
1116	0.000713746	1116	0.000282855		-13.1065	0.00361248	0.00598007
1117	0.000701114	1117	0.000250869		-13.1002	0.00328407	0.00265781
1118	0.000680244	1118	0.000262911		-13.0939	0.00426929	0.00431894
1119	0.000688702	1119	0.000294269		-13.0877	0.00558292	0.00598007
1120	0.0006418	1120	0.000278966		-13.0814	0.00262726	0.00730897
1121	0.000674642	1121	0.000278465		-13.0751	0.00361248	0.00431894
1122	0.000650038	1122	0.000304806		-13.0688	0.00394089	0.00332226
1123	0.000631805	1123	0.00031622		-13.0625	0.00656814	0.00465116
1124	0.000659155	1124	0.000294019		-13.0562	0.00262726	0.00265781
1125	0.000729783	1125	0.000283106		-13.05	0.00558292	0.00531561
1126	0.000741536	1126	0.000253001		-13.0437	0.00229885	0.00598007
1127	0.000668272	1127	0.000288625		-13.0374	0.00328407	0.00564784
1128	0.000645095	1128	0.000322743		-13.0311	0.00558292	0.00498339
1129	0.000667283	1129	0.000270311		-13.0248	0.00426929	0.00299003
1130	0.000635869	1130	0.000307942		-13.0185	0.00328407	0.00332226
1131	0.000594239	1131	0.00025689		-13.0123	0.00558292	0.00598007
1132	0.000648171	1132	0.000258521		-13.006	0.00623974	0.00431894
1133	0.000609836	1133	0.000244096		-12.9997	0.0045977	0.00365449
1134	0.000650368	1134	0.000254632		-12.9934	0.00328407	0.00564784
1135	0.000635649	1135	0.000328011		-12.9871	0.00197044	0.0076412
1136	0.00060061	1136	0.000329266		-12.9808	0.00755337	0.00232558
1137	0.000617525	1137	0.000317726		-12.9746	0.0045977	0.00365449
1138	0.000580619	1138	0.000305684		-12.9683	0.00492611	0.00365449
1139	0.00066278	1139	0.000274827		-12.962	0.0045977	0.00498339
1140	0.000631914	1140	0.000346576		-12.9557	0.00525452	0.00664452
1141	0.000605333	1141	0.000308318		-12.9494	0.00525452	0.00498339
1142	0.000627301	1142	0.000285489		-12.9431	0.00131363	0.00863787
1143	0.000664208	1143	0.000270437		-12.9369	0.00394089	0.00730897
1144	0.000661791	1144	0.000290883		-12.9306	0.00328407	0.00697674
1145	0.000630157	1145	0.000273949		-12.9243	0.00295567	0.00730897
1146	0.000613132	1146	0.000245475		-12.918	0.00558292	0.00564784
1147	0.000604125	1147	0.000277587		-12.9117	0.0045977	0.00697674
1148	0.00057974	1148	0.000256764		-12.9055	0.0045977	0.00398671
1149	0.000614669	1149	0.000291886		-12.8992	0.00229885	0.00398671
1150	0.0006139	1150	0.00028737		-12.8929	0.0045977	0.00299003
1151	0.00061445	1151	0.000307942		-12.8866	0.00361248	0.00431894
1152	0.000630377	1152	0.000280472		-12.8803	0.00394089	0.00465116
1153	0.000626642	1153	0.000236695		-12.874	0.00722496	0.00531561
1154	0.000561616	1154	0.000243468		-12.8678	0.00426929	0.00498339
1155	0.000539648	1155	0.000265545		-12.8615	0.00328407	0.00398671
1156	0.000620052	1156	0.000289377		-12.8552	0.00394089	0.00431894
1157	0.000603685	1157	0.000333029		-12.8489	0.00525452	0.00431894
1158	0.000550852	1158	0.000297154		-12.8426	0.00328407	0.00498339
1159	0.000562605	1159	0.000282353		-12.8363	0.00361248	0.00465116
1160	0.000598193	1160	0.00029289		-12.8301	0.00591133	0.00299003
1161	0.000637406	1161	0.000293642		-12.8238	0.00394089	0.00564784
1162	0.000650697	1162	0.000271566		-12.8175	0.00328407	0.00564784
1163	0.000658825	1163	0.000269433		-12.8112	0.00623974	0.00431894
1164	0.000646303	1164	0.000266172		-12.8049	0.00525452	0.00332226
1165	0.000599292	1165	0.00025112		-12.7986	0.00656814	0.00531561
1166	0.000588857	1166	0.000230047		-12.7924	0.00656814	0.00498339
1167	0.000578422	1167	0.000243218		-12.7861	0.00361248	0.00431894
1168	0.00056612	1168	0.000275329		-12.7798	0.00558292	0.00332226
1169	0.000546568	1169	0.000262284		-12.7735	0.00591133	0.00498339
1170	0.000512847	1170	0.000237698		-12.7672	0.00295567	0.00332226
1171	0.000486705	1171	0.000268932		-12.7609	0.00361248	0.00531561
1172	0.000516472	1172	0.000257266		-12.7547	0.00492611	0.00498339
1173	0.000578202	1173	0.000215873		-12.7484	0.00361248	0.00631229
1174	0.000611704	1174	0.000285364		-12.7421	0.00295567	0.00531561
1175	0.000625214	1175	0.000282855		-12.7358	0.00492611	0.00431894
1176	0.000577214	1176	0.000247482		-12.7295	0.00525452	0.00299003
1177	0.000609397	1177	0.000210103		-12.7232	0.00426929	0.00365449
1178	0.000572051	1178	0.000180124		-12.717	0.00492611	0.00431894
1179	0.000582486	1179	0.000192667		-12.7107	0.00525452	0.00531561
1180	0.000598083	1180	0.000233434		-12.7044	0.00229885	0.00664452
1181	0.000580838	1181	0.000230925		-12.6981	0.00361248	0.00431894
1182	0.000587319	1182	0.000205963		-12.6918	0.00656814	0.00730897
1183	0.000549314	1183	0.000205211		-12.6855	0.0045977	0.00531561
1184	0.000571502	1184	0.000182005		-12.6793	0.00492611	0.00465116
1185	0.000541845	1185	0.00021926		-12.673	0.00426929	0.00398671
1186	0.000526797	1186	0.000200194		-12.6667	0.0045977	0.00598007
1187	0.000492307	1187	0.00021374		-12.6604	0.00492611	0.00531561
1188	0.000445514	1188	0.000194298		-12.6541	0.00295567	0.00332226
1189	0.000479236	1189	0.000228542		-12.6478	0.00492611	0.00598007
1190	0.000463309	1190	0.000232305		-12.6416	0.0045977	0.00465116
1191	0.000468471	1191	0.000274074		-12.6353	0.00361248	0.00664452
1192	0.000439363	1192	0.000285238		-12.629	0.00394089	0.00398671
1193	0.00051735	1193	0.000265921		-12.6227	0.0045977	0.00531561
1194	0.000508014	1194	0.000289879		-12.6164	0.00623974	0.00465116
1195	0.000527126	1195	0.000302673		-12.6101	0.0045977	0.00498339
1196	0.000581717	1196	0.000313335		-12.6039	0.00295567	0.00365449
1197	0.000592921	1197	0.000292137		-12.5976	0.00591133	0.00465116
1198	0.000576994	1198	0.00031045		-12.5913	0.00525452	0.00631229
1199	0.00060017	1199	0.000255008		-12.585	0.00623974	0.00564784
1200	0.000599951	1200	0.000270061		-12.5787	0.00426929	0.00431894
1201	0.000585671	1201	0.000262911		-12.5724	0.00328407	0.00431894
1202	0.000605662	1202	0.000248486		-12.5662	0.00426929	0.00631229
1203	0.00059369	1203	0.00024397		-12.5599	0.00525452	0.00465116
1204	0.000587978	1204	0.00021926		-12.5536	0.00426929	0.00465116
1205	0.000551181	1205	0.000253252		-12.5473	0.00492611	0.00498339
1206	0.000576335	1206	0.000211357		-12.541	0.00492611	0.00465116
1207	0.000606761	1207	0.000330269		-12.5347	0.00591133	0.00564784
1208	0.000548106	1208	0.000290632		-12.5285	0.00361248	0.00398671
1209	0.000501314	1209	0.0002959		-12.5222	0.00755337	0.00465116
1210	0.000530861	1210	0.000237698		-12.5159	0.00525452	0.00531561
1211	0.000535145	1211	0.000296402		-12.5096	0.00426929	0.00598007
1212	0.000530751	1212	0.000264416		-12.5033	0.00492611	0.00564784
1213	0.000552939	1213	0.000246855		-12.4971	0.00295567	0.00431894
1214	0.000551731	1214	0.000238451		-12.4908	0.00426929	0.00564784
1215	0.000554477	1215	0.000249866		-12.4845	0.00492611	0.00365449
1216	0.00049681	1216	0.000217378		-12.4782	0.00525452	0.00332226
1217	0.000491098	1217	0.00022942		-12.4719	0.00295567	0.00598007
1218	0.000499227	1218	0.000258771		-12.4656	0.00426929	0.00498339
1219	0.000515044	1219	0.000234312		-12.4594	0.00591133	0.00664452
1220	0.000539099	1220	0.000258897		-12.4531	0.00426929	0.00631229
1221	0.00057996	1221	0.000229545		-12.4468	0.00394089	0.00465116
1222	0.000533497	1222	0.000202828		-12.4405	0.0045977	0.00564784
1223	0.000570184	1223	0.000216249		-12.4342	0.0045977	0.00531561
1224	0.000532069	1224	0.000211106		-12.4279	0.00525452	0.00598007
1225	0.000493295	1225	0.000206591		-12.4217	0.00262726	0.00365449
1226	0.00050406	1226	0.00024836		-12.4154	0.00426929	0.00564784
1227	0.00051768	1227	0.000250869		-12.4091	0.00328407	0.00465116
1228	0.00052449	1228	0.000226158		-12.4028	0.00328407	0.00431894
1229	0.000485277	1229	0.000234061		-12.3965	0.00426929	0.00730897
1230	0.00051779	1230	0.000241963		-12.3902	0.00492611	0.00398671
1231	0.000521085	1231	0.000236444		-12.384	0.00426929	0.00465116
1232	0.000481213	1232	0.000209727		-12.3777	0.00394089	0.00431894
1233	0.000503291	1233	0.000195803		-12.3714	0.00426929	0.00498339
1234	0.000501973	1234	0.000212612		-12.3651	0.00361248	0.00531561
1235	0.000542394	1235	0.000199943		-12.3588	0.00361248	0.00498339
1236	0.000480114	1236	0.000211483		-12.3525	0.00525452	0.00465116
1237	0.00046902	1237	0.000195803		-12.3463	0.00525452	0.00332226
1238	0.000473743	1238	0.00020797		-12.34	0.00426929	0.00465116
1239	0.00044881	1239	0.00020634		-12.3337	0.00591133	0.00598007
1240	0.00051724	1240	0.000194298		-12.3274	0.00492611	0.00365449
1241	0.000583475	1241	0.000217253		-12.3211	0.00229885	0.00465116
1242	0.000618624	1242	0.000209852		-12.3148	0.00492611	0.00332226
1243	0.000607969	1243	0.000186396		-12.3086	0.00262726	0.00631229
1244	0.000672116	1244	0.000188654		-12.3023	0.00426929	0.00996678
1245	0.000611264	1245	0.000191915		-12.296	0.0045977	0.00498339
1246	0.000560408	1246	0.000221894		-12.2897	0.00492611	0.00332226
1247	0.000544811	1247	0.000196932		-12.2834	0.00525452	0.00498339
1248	0.000511199	1248	0.000246479		-12.2771	0.00295567	0.0076412
1249	0.000482201	1249	0.000243343		-12.2709	0.00394089	0.00564784
1250	0.00051043	1250	0.000233308		-12.2646	0.00295567	0.00299003
1251	0.000481213	1251	0.000282228		-12.2583	0.00426929	0.0076412
1252	0.00051746	1252	0.0002959		-12.252	0.00525452	0.00631229
1253	0.000505927	1253	0.000364513		-12.2457	0.00656814	0.00598007
1254	0.000451885	1254	0.000371161		-12.2394	0.00295567	0.00398671
1255	0.00039993	1255	0.000356359		-12.2332	0.00722496	0.00431894
1256	0.000415748	1256	0.000368025		-12.2269	0.00229885	0.00631229
1257	0.000417175	1257	0.000352346		-12.2206	0.00492611	0.00598007
1258	0.000496371	1258	0.000348583		-12.2143	0.0045977	0.00299003
1259	0.000513616	1259	0.000323245		-12.208	0.00328407	0.00332226
1260	0.000479455	1260	0.000299036		-12.2017	0.00328407	0.00498339
1261	0.000460013	1261	0.000271566		-12.1955	0.00591133	0.00332226
1262	0.000439363	1262	0.000267552		-12.1892	0.00689655	0.00365449
1263	0.000460563	1263	0.000279217		-12.1829	0.00361248	0.00598007
1264	0.000429917	1264	0.00025827		-12.1766	0.00295567	0.00265781
1265	0.000454302	1265	0.000290255		-12.1703	0.00656814	0.00398671
1266	0.000471327	1266	0.00027997		-12.164	0.00426929	0.00631229
1267	0.000499666	1267	0.000251245		-12.1578	0.00492611	0.00431894
1268	0.000523282	1268	0.000276709		-12.1515	0.00591133	0.00398671
1269	0.000500545	1269	0.000325753		-12.1452	0.00229885	0.00365449
1270	0.000499556	1270	0.00033491		-12.1389	0.00558292	0.00598007
1271	0.000479565	1271	0.000312207		-12.1326	0.00295567	0.00465116
1272	0.00045584	1272	0.000259775		-12.1263	0.00394089	0.00431894
1273	0.000416956	1273	0.000247608		-12.1201	0.00295567	0.00332226
1274	0.000405972	1274	0.000255259		-12.1138	0.00426929	0.00265781
1275	0.000412892	1275	0.000245852		-12.1075	0.00525452	0.00398671
1276	0.000415308	1276	0.000263538		-12.1012	0.0045977	0.00498339
1277	0.000478906	1277	0.00029013		-12.0949	0.0045977	0.00465116
1278	0.000492087	1278	0.000285865		-12.0887	0.0045977	0.00465116
1279	0.000516252	1279	0.000258897		-12.0824	0.00394089	0.00598007
1280	0.000540966	1280	0.000254381		-12.0761	0.00492611	0.00465116
1281	0.00053108	1281	0.000252249		-12.0698	0.0045977	0.00365449
1282	0.000504169	1282	0.000237071		-12.0635	0.00426929	0.00465116
1283	0.000495712	1283	0.000238953		-12.0572	0.00558292	0.00465116
1284	0.000499446	1284	0.000255761		-12.051	0.00591133	0.00498339
1285	0.000508673	1285	0.000261155		-12.0447	0.00328407	0.00531561
1286	0.000514824	1286	0.000249991		-12.0384	0.00426929	0.00564784
1287	0.000469899	1287	0.000204207		-12.0321	0.00361248	0.00232558
1288	0.000481982	1288	0.00022227		-12.0258	0.00492611	0.00465116
1289	0.000536023	1289	0.000227789		-12.0195	0.00328407	0.00465116
1290	0.000485936	1290	0.000216625		-12.0133	0.0045977	0.00365449
1291	0.000442549	1291	0.000269057		-12.007	0.00492611	0.00232558
1292	0.000418384	1292	0.000229921		-12.0007	0.00722496	0.00598007
1293	0.00040004	1293	0.000267677		-11.9944	0.00623974	0.00398671
1294	0.000378512	1294	0.000271691		-11.9881	0.00361248	0.00365449
1295	0.000402237	1295	0.000277336		-11.9818	0.00492611	0.00631229
1296	0.00041399	1296	0.000254005		-11.9756	0.00164204	0.00431894
1297	0.000428819	1297	0.000253503		-11.9693	0.00525452	0.00365449
1298	0.000484837	1298	0.000226409		-11.963	0.00361248	0.00498339
1299	0.00048286	1299	0.000198437		-11.9567	0.00426929	0.00465116
1300	0.000454521	1300	0.000217629		-11.9504	0.00394089	0.00598007
1301	0.0004487	1301	0.000194925		-11.9441	0.00492611	0.00531561
1302	0.000459464	1302	0.000250994		-11.9379	0.0045977	0.00631229
1303	0.000428599	1303	0.000255761		-11.9316	0.00361248	0.00299003
1304	0.000392242	1304	0.000227413		-11.9253	0.00328407	0.00398671
1305	0.000380049	1305	0.000256263		-11.919	0.00262726	0.00465116
1306	0.00042816	1306	0.000247859		-11.9127	0.00558292	0.00332226
1307	0.000429588	1307	0.000228542		-11.9064	0.00492611	0.00697674
1308	0.000406411	1308	0.000221643		-11.9002	0.00426929	0.00598007
1309	0.000423436	1309	0.000182131		-11.8939	0.00525452	0.00365449
1310	0.000464187	1310	0.000189532		-11.8876	0.00525452	0.00398671
1311	0.000490659	1311	0.000193044		-11.8813	0.00262726	0.00664452
1312	0.000473853	1312	0.000218382		-11.875	0.00229885	0.00332226
1313	0.000432114	1313	0.000218131		-11.8687	0.00525452	0.00498339
1314	0.000473194	1314	0.00025689		-11.8625	0.00525452	0.00365449
1315	0.000423656	1315	0.000245977		-11.8562	0.00492611	0.00598007
1316	0.000411793	1316	0.000239204		-11.8499	0.00361248	0.00299003
1317	0.000428379	1317	0.000255761		-11.8436	0.00328407	0.00365449
1318	0.000400919	1318	0.000242339		-11.8373	0.00394089	0.00332226
1319	0.000403665	1319	0.000256764		-11.831	0.00426929	0.00465116
1320	0.000384553	1320	0.000224402		-11.8248	0.00492611	0.00465116
1321	0.000375875	1321	0.000221643		-11.8185	0.00361248	0.00398671
1322	0.000367418	1322	0.000235942		-11.8122	0.00394089	0.00431894
1323	0.000340397	1323	0.000210228		-11.8059	0.00328407	0.00531561
1324	0.000385102	1324	0.000211984		-11.7996	0.00426929	0.00199336
1325	0.000363134	1325	0.00020496		-11.7933	0.00492611	0.00365449
1326	0.000399162	1326	0.000186019		-11.7871	0.0045977	0.00564784
1327	0.000385322	1327	0.000187274		-11.7808	0.00361248	0.00299003
1328	0.00035226	1328	0.000202075		-11.7745	0.00262726	0.00299003
1329	0.000321504	1329	0.000241963		-11.7682	0.00426929	0.00398671
1330	0.000419372	1330	0.000267176		-11.7619	0.00361248	0.00299003
1331	0.000435519	1331	0.000242967		-11.7556	0.00656814	0.00332226
1332	0.000399381	1332	0.000214744		-11.7494	0.00426929	0.00431894
1333	0.000433542	1333	0.000194549		-11.7431	0.00426929	0.00531561
1334	0.000465835	1334	0.000210605		-11.7368	0.00492611	0.00365449
1335	0.000403995	1335	0.00020057		-11.7305	0.0045977	0.00631229
1336	0.00047627	1336	0.000206842		-11.7242	0.00426929	0.00431894
1337	0.000492197	1337	0.000206089		-11.7179	0.00394089	0.00431894
1338	0.000510101	1338	0.000184514		-11.7117	0.00394089	0.00398671
1339	0.000511529	1339	0.000163817		-11.7054	0.00558292	0.00531561
1340	0.000465176	1340	0.000179371		-11.6991	0.00361248	0.00332226
1341	0.000471876	1341	0.000167581		-11.6928	0.00656814	0.00498339
1342	0.000447492	1342	0.000164696		-11.6865	0.00525452	0.00498339
1343	0.000444965	1343	0.000186145		-11.6802	0.00164204	0.00498339
1344	0.000454961	1344	0.000186897		-11.674	0.00262726	0.00531561
1345	0.00048319	1345	0.000182884		-11.6677	0.00361248	0.00265781
1346	0.000505378	1346	0.000173727		-11.6614	0.00591133	0.00531561
1347	0.000477917	1347	0.000172598		-11.6551	0.00492611	0.00598007
1348	0.000470558	1348	0.000149142		-11.6488	0.00262726	0.00498339
1349	0.000479675	1349	0.000144124		-11.6426	0.00262726	0.00431894
1350	0.000460013	1350	0.000179999		-11.6363	0.00558292	0.00697674
1351	0.000422338	1351	0.00019204		-11.63	0.00558292	0.00498339
1352	0.000403226	1352	0.000201824		-11.6237	0.00426929	0.00398671
1353	0.000374447	1353	0.000200946		-11.6174	0.00492611	0.00365449
1354	0.000376315	1354	0.000204835		-11.6111	0.00591133	0.00365449
1355	0.000354456	1355	0.00021211		-11.6049	0.00361248	0.00465116
1356	0.000341605	1356	0.00020057		-11.5986	0.00394089	0.00465116
1357	0.00035226	1357	0.00019041		-11.5923	0.00591133	0.00465116
1358	0.000392681	1358	0.000191539		-11.586	0.0045977	0.00531561
1359	0.000375656	1359	0.000202702		-11.5797	0.00525452	0.00631229
1360	0.00040696	1360	0.000198437		-11.5734	0.00525452	0.00664452
1361	0.000391033	1361	0.000190911		-11.5672	0.0045977	0.00598007
1362	0.000406521	1362	0.000217629		-11.5609	0.00361248	0.00299003
1363	0.000427391	1363	0.000217503		-11.5546	0.00262726	0.0076412
1364	0.000438375	1364	0.000222897		-11.5483	0.00558292	0.00332226
1365	0.000425523	1365	0.000192918		-11.542	0.0045977	0.00265781
1366	0.000450677	1366	0.00016457		-11.5357	0.00394089	0.00498339
1367	0.000408498	1367	0.000170591		-11.5295	0.00558292	0.00232558
1368	0.000382026	1368	0.000169462		-11.5232	0.00492611	0.00498339
1369	0.000384882	1369	0.000188654		-11.5169	0.00525452	0.00232558
1370	0.000391473	1370	0.000174354		-11.5106	0.00492611	0.00598007
1371	0.000440132	1371	0.000200946		-11.5043	0.00295567	0.00465116
1372	0.000432553	1372	0.000194549		-11.498	0.00394089	0.00365449
1373	0.000435189	1373	0.000209476		-11.4918	0.00656814	0.00465116
1374	0.000475611	1374	0.000214618		-11.4855	0.00394089	0.00465116
1375	0.000418494	1375	0.000212361		-11.4792	0.00492611	0.00697674
1376	0.00044156	1376	0.000208974		-11.4729	0.00558292	0.00398671
1377	0.000454302	1377	0.00019781		-11.4666	0.00623974	0.00398671
1378	0.000431565	1378	0.000193044		-11.4603	0.0045977	0.00465116
1379	0.000441011	1379	0.000208096		-11.4541	0.00426929	0.00531561
1380	0.000405423	1380	0.000205462		-11.4478	0.00426929	0.00531561
1381	0.000381367	1381	0.000174229		-11.4415	0.00558292	0.00332226
1382	0.000363463	1382	0.000165574		-11.4352	0.00394089	0.00265781
1383	0.000322163	1383	0.000188654		-11.4289	0.0045977	0.00598007
1384	0.000315243	1384	0.000163441		-11.4226	0.00394089	0.00531561
1385	0.000353358	1385	0.000146131		-11.4164	0.00591133	0.00398671
1386	0.000299097	1386	0.000163441		-11.4101	0.00525452	0.00631229
1387	0.000316781	1387	0.000138856		-11.4038	0.00558292	0.00498339
1388	0.000312717	1388	0.000134591		-11.3975	0.00361248	0.00332226
1389	0.000273504	1389	0.000166075		-11.3912	0.00558292	0.00531561
1390	0.000317989	1390	0.000166326		-11.3849	0.00492611	0.00431894
1391	0.000284598	1391	0.00018903		-11.3787	0.00262726	0.00332226
1392	0.000273614	1392	0.000166828		-11.3724	0.00558292	0.00564784
1393	0.000298328	1393	0.000193545		-11.3661	0.00262726	0.00431894
1394	0.000298218	1394	0.00022365		-11.3598	0.00558292	0.00498339
1395	0.000332049	1395	0.000201824		-11.3535	0.00295567	0.00664452
1396	0.000389496	1396	0.000189782		-11.3472	0.00492611	0.00598007
1397	0.000410036	1397	0.000188277		-11.341	0.00394089	0.00465116
1398	0.000420581	1398	0.000193922		-11.3347	0.00656814	0.00598007
1399	0.000410475	1399	0.000152152		-11.3284	0.00394089	0.00365449
1400	0.000410805	1400	0.000159678		-11.3221	0.00394089	0.00398671
1401	0.000395207	1401	0.000182256		-11.3158	0.00295567	0.00465116
1402	0.000395097	1402	0.000167706		-11.3095	0.00328407	0.00664452
1403	0.00035907	1403	0.000215497		-11.3033	0.00591133	0.00730897
1404	0.00033117	1404	0.000187023		-11.297	0.00591133	0.00299003
1405	0.000339848	1405	0.00019066		-11.2907	0.00689655	0.00299003
1406	0.00031777	1406	0.000186897		-11.2844	0.00426929	0.00431894
1407	0.000326447	1407	0.000178242		-11.2781	0.0045977	0.00332226
1408	0.000320955	1408	0.000168709		-11.2718	0.00558292	0.00531561
1409	0.000326886	1409	0.000169462		-11.2656	0.00558292	0.00531561
1410	0.000342044	1410	0.000148264		-11.2593	0.00262726	0.00465116
1411	0.00033787	1411	0.000150647		-11.253	0.00558292	0.00398671
1412	0.000359948	1412	0.000142619		-11.2467	0.00492611	0.00299003
1413	0.000326776	1413	0.000161811		-11.2404	0.00426929	0.00531561
1414	0.000330291	1414	0.000167204		-11.2342	0.00492611	0.00431894
1415	0.000294593	1415	0.000185141		-11.2279	0.00361248	0.0076412
1416	0.000319637	1416	0.000149769		-11.2216	0.00394089	0.00564784
1417	0.000326886	1417	0.000145002		-11.2153	0.00591133	0.00631229
1418	0.000403775	1418	0.000147511		-11.209	0.00426929	0.00564784
1419	0.000392242	1419	0.000149016		-11.2027	0.0045977	0.00398671
1420	0.00036544	1420	0.000148264		-11.1965	0.0045977	0.00598007
1421	0.000338969	1421	0.00017172		-11.1902	0.00361248	0.00465116
1422	0.000320296	1422	0.000145128		-11.1839	0.00361248	0.00498339
1423	0.000294044	1423	0.000160305		-11.1776	0.00426929	0.00598007
1424	0.000333477	1424	0.00015742		-11.1713	0.00361248	0.00398671
1425	0.000362475	1425	0.000150145		-11.165	0.00656814	0.00365449
1426	0.000358081	1426	0.000136222		-11.1588	0.0045977	0.00531561
1427	0.000336442	1427	0.000200444		-11.1525	0.00361248	0.00664452
1428	0.000320955	1428	0.00018627		-11.1462	0.00131363	0.00498339
1429	0.000313376	1429	0.00020057		-11.1399	0.00591133	0.00730897
1430	0.000272076	1430	0.000194173		-11.1336	0.00426929	0.00465116
1431	0.000319307	1431	0.000163692		-11.1273	0.00525452	0.00664452
1432	0.000304918	1432	0.000212988		-11.1211	0.00361248	0.00465116
1433	0.000286026	1433	0.000253378		-11.1148	0.00426929	0.00299003
1434	0.000286245	1434	0.000268555		-11.1085	0.00525452	0.00398671
1435	0.000256808	1435	0.000241587		-11.1022	0.00229885	0.00332226
1436	0.000293934	1436	0.000209476		-11.0959	0.00492611	0.00398671
1437	0.000269989	1437	0.000175608		-11.0896	0.00394089	0.00398671
1438	0.00028328	1438	0.000179246		-11.0834	0.00262726	0.00465116
1439	0.000306346	1439	0.000183887		-11.0771	0.00525452	0.00498339
1440	0.000343143	1440	0.000166702		-11.0708	0.00788177	0.00498339
1441	0.000333587	1441	0.000159302		-11.0645	0.00492611	0.00232558
1442	0.000337651	1442	0.000172347		-11.0582	0.00164204	0.00697674
1443	0.000360278	1443	0.000161685		-11.0519	0.00394089	0.00465116
1444	0.000333037	1444	0.000204082		-11.0457	0.00525452	0.0089701
1445	0.00033842	1445	0.000199065		-11.0394	0.00492611	0.00631229
1446	0.000320955	1446	0.000199065		-11.0331	0.00328407	0.00431894
1447	0.000375326	1447	0.000215497		-11.0268	0.00361248	0.00465116
1448	0.000406631	1448	0.000207218		-11.0205	0.00361248	0.00465116
1449	0.000405423	1449	0.000179497		-11.0142	0.00623974	0.00332226
1450	0.000375436	1450	0.000168333		-11.008	0.00426929	0.00531561
1451	0.000389935	1451	0.000149769		-11.0017	0.00426929	0.00564784
1452	0.000387409	1452	0.000157169		-10.9954	0.00328407	0.00631229
1453	0.000367967	1453	0.00015579		-10.9891	0.00394089	0.00431894
1454	0.000351271	1454	0.000158048		-10.9828	0.00558292	0.00465116
1455	0.000369724	1455	0.000141365		-10.9765	0.00558292	0.00431894
1456	0.000390264	1456	0.000126814		-10.9703	0.00492611	0.00531561
1457	0.000438924	1457	0.000159176		-10.964	0.00229885	0.00664452
1458	0.000423986	1458	0.000154912		-10.9577	0.00722496	0.00531561
1459	0.000425194	1459	0.000157044		-10.9514	0.00394089	0.00332226
1460	0.000415967	1460	0.00016595		-10.9451	0.00525452	0.00332226
1461	0.000367857	1461	0.000169838		-10.9388	0.00492611	0.00465116
1462	0.000366649	1462	0.000192667		-10.9326	0.00426929	0.00598007
1463	0.000322822	1463	0.000200821		-10.9263	0.00295567	0.00531561
1464	0.000327875	1464	0.000175232		-10.92	0.00788177	0.00498339
1465	0.000374338	1465	0.00016457		-10.9137	0.00328407	0.00398671
1466	0.000326008	1466	0.000209727		-10.9074	0.00328407	0.00431894
1467	0.000330511	1467	0.000186019		-10.9011	0.0045977	0.00431894
1468	0.000319857	1468	0.00018903		-10.8949	0.00525452	0.00531561
1469	0.000333916	1469	0.000191789		-10.8886	0.00591133	0.00498339
1470	0.000308872	1470	0.000168459		-10.8823	0.00623974	0.00465116
1471	0.000309861	1471	0.000148138		-10.876	0.00394089	0.00531561
1472	0.000312607	1472	0.00013271		-10.8697	0.00492611	0.00564784
1473	0.000384553	1473	0.000146508		-10.8634	0.00591133	0.00498339
1474	0.00035182	1474	0.000145504		-10.8572	0.00262726	0.00564784
1475	0.000368955	1475	0.00017749		-10.8509	0.00492611	0.00531561
1476	0.000341825	1476	0.000155664		-10.8446	0.00295567	0.00398671
1477	0.000395317	1477	0.000170967		-10.8383	0.0045977	0.00332226
1478	0.000434311	1478	0.000165323		-10.832	0.00591133	0.00531561
1479	0.000419592	1479	0.000139107		-10.8258	0.0045977	0.00232558
1480	0.000406741	1480	0.000128194		-10.8195	0.00394089	0.00431894
1481	0.000385322	1481	0.00014864		-10.8132	0.00229885	0.00465116
1482	0.000367308	1482	0.000144751		-10.8069	0.00722496	0.00365449
1483	0.000337211	1483	0.000128069		-10.8006	0.00394089	0.00498339
1484	0.000335454	1484	0.000136096		-10.7943	0.00525452	0.00398671
1485	0.0003315	1485	0.000124431		-10.7881	0.00426929	0.00431894
1486	0.000319307	1486	0.000146633		-10.7818	0.00394089	0.00697674
1487	0.00036577	1487	0.000138103		-10.7755	0.00361248	0.00265781
1488	0.000366429	1488	0.000117156		-10.7692	0.00623974	0.00531561
1489	0.000374997	1489	0.000119037		-10.7629	0.0045977	0.00531561
1490	0.00042783	1490	0.000134591		-10.7566	0.00426929	0.00332226
1491	0.000391363	1491	0.000135595		-10.7504	0.00525452	0.00498339
1492	0.000333806	1492	0.000185267		-10.7441	0.0045977	0.00365449
1493	0.000337211	1493	0.000181755		-10.7378	0.00426929	0.00398671
1494	0.000341385	1494	0.000169587		-10.7315	0.00295567	0.00531561
1495	0.000363683	1495	0.00017887		-10.7252	0.0045977	0.00797342
1496	0.000378402	1496	0.000149016		-10.7189	0.00394089	0.00498339
1497	0.000315133	1497	0.000163316		-10.7127	0.00394089	0.00365449
1498	0.000289211	1498	0.000141239		-10.7064	0.00525452	0.00498339
1499	0.000321065	1499	0.000171845		-10.7001	0.00262726	0.00664452
1500	0.000287563	1500	0.000157044		-10.6938	0.00591133	0.00365449
1501	0.000288881	1501	0.000179999		-10.6875	0.00426929	0.00431894
1502	0.000269769	1502	0.000175357		-10.6812	0.00558292	0.00498339
1503	0.000281412	1503	0.000155037		-10.675	0.00525452	0.00598007
1504	0.000231874	1504	0.000145504		-10.6687	0.00394089	0.00299003
1505	0.000239453	1505	0.000160932		-10.6624	0.00229885	0.00398671
1506	0.000265156	1506	0.000135595		-10.6561	0.00591133	0.00232558
1507	0.000267462	1507	0.000153532		-10.6498	0.00229885	0.00598007
1508	0.000271527	1508	0.000186145		-10.6435	0.00394089	0.00265781
1509	0.000266474	1509	0.00016156		-10.6373	0.00426929	0.00299003
1510	0.000257796	1510	0.000155915		-10.631	0.0045977	0.00664452
1511	0.000247032	1511	0.000135971		-10.6247	0.00492611	0.00398671
1512	0.000258016	1512	0.000138731		-10.6184	0.00361248	0.00697674
1513	0.000298438	1513	0.000138354		-10.6121	0.0045977	0.00431894
1514	0.000306895	1514	0.000149393		-10.6058	0.00623974	0.00332226
1515	0.000301843	1515	0.000164194		-10.5996	0.00394089	0.00531561
1516	0.000312827	1516	0.00015002		-10.5933	0.00426929	0.00598007
1517	0.000295692	1517	0.000177866		-10.587	0.00591133	0.00465116
1518	0.000258895	1518	0.000177866		-10.5807	0.00426929	0.00631229
1519	0.00024187	1519	0.000162814		-10.5744	0.00394089	0.0076412
1520	0.000233522	1520	0.000155288		-10.5681	0.00394089	0.00531561
1521	0.000245714	1521	0.000132961		-10.5619	0.00361248	0.00564784
1522	0.000255819	1522	0.000133211		-10.5556	0.0045977	0.00498339
1523	0.000234181	1523	0.00011126		-10.5493	0.00492611	0.00598007
1524	0.000229897	1524	0.000111888		-10.543	0.00426929	0.00431894
1525	0.000219132	1525	0.000103609		-10.5367	0.00755337	0.00465116
1526	0.000277568	1526	0.000117783		-10.5304	0.00426929	0.00531561
1527	0.000244506	1527	0.000136347		-10.5242	0.00328407	0.00398671
1528	0.000281083	1528	0.000115274		-10.5179	0.00394089	0.00498339
1529	0.000334795	1529	0.000147636		-10.5116	0.00394089	0.00465116
1530	0.000338969	1530	0.000140738		-10.5053	0.00591133	0.00365449
1531	0.000359289	1531	0.000145379		-10.499	0.00361248	0.00730897
1532	0.000361376	1532	0.000159929		-10.4927	0.00394089	0.00531561
1533	0.000395866	1533	0.000151023		-10.4865	0.00426929	0.00830565
1534	0.00038642	1534	0.000133337		-10.4802	0.00492611	0.00365449
1535	0.000332269	1535	0.00011841		-10.4739	0.00426929	0.00365449
1536	0.000319637	1536	0.000127065		-10.4676	0.00361248	0.00332226
1537	0.000292396	1537	0.000173852		-10.4613	0.0045977	0.00431894
1538	0.00026922	1538	0.000158173		-10.455	0.00328407	0.00697674
1539	0.000248789	1539	0.000180877		-10.4488	0.0045977	0.00332226
1540	0.000224844	1540	0.000175985		-10.4425	0.00426929	0.00664452
1541	0.000224734	1541	0.000161058		-10.4362	0.00525452	0.00598007
1542	0.000214739	1542	0.000152027		-10.4299	0.00952381	0.00166113
1543	0.000254831	1543	0.00014864		-10.4236	0.00295567	0.00299003
1544	0.000254062	1544	0.000170967		-10.4173	0.00426929	0.00431894
1545	0.000246922	1545	0.000182633		-10.4111	0.00525452	0.00431894
1546	0.000269879	1546	0.000175107		-10.4048	0.00361248	0.00564784
1547	0.000255819	1547	0.000146257		-10.3985	0.0045977	0.00531561
1548	0.000254172	1548	0.000124933		-10.3922	0.0045977	0.00531561
1549	0.000235828	1549	0.00014588		-10.3859	0.00689655	0.00431894
1550	0.00024154	1550	0.000133588		-10.3797	0.00394089	0.00498339
1551	0.000238794	1551	0.000140738		-10.3734	0.00295567	0.00365449
1552	0.000235389	1552	0.000141866		-10.3671	0.00328407	0.00398671
1553	0.000236048	1553	0.000118912		-10.3608	0.00361248	0.00431894
1554	0.000258236	1554	0.000157546		-10.3545	0.00394089	0.00398671
1555	0.000277568	1555	0.000184389		-10.3482	0.00394089	0.00598007
1556	0.000288772	1556	0.000154284		-10.342	0.00394089	0.00431894
1557	0.00027614	1557	0.00012832		-10.3357	0.00426929	0.00299003
1558	0.000291518	1558	0.000119163		-10.3294	0.00394089	0.00398671
1559	0.000289431	1559	0.000126062		-10.3231	0.00689655	0.00365449
1560	0.000279655	1560	0.000117532		-10.3168	0.00426929	0.00299003
1561	0.000259115	1561	0.000112515		-10.3105	0.00361248	0.00431894
1562	0.000272625	1562	9.36996e-05		-10.3043	0.00295567	0.00299003
1563	0.000295032	1563	8.93094e-05		-10.298	0.00558292	0.00332226
1564	0.000280094	1564	8.40411e-05		-10.2917	0.0045977	0.00598007
1565	0.000256039	1565	8.11561e-05		-10.2854	0.00361248	0.00465116
1566	0.00027636	1566	8.15324e-05		-10.2791	0.000656814	0.00531561
1567	0.000271197	1567	7.37555e-05		-10.2728	0.00295567	0.00564784
1568	0.000278117	1568	7.53861e-05		-10.2666	0.00623974	0.00365449
1569	0.00026911	1569	0.000102731		-10.2603	0.00558292	0.0076412
1570	0.000316891	1570	0.000134842		-10.254	0.00394089	0.00531561
1571	0.000300854	1571	0.000114271		-10.2477	0.00328407	0.00531561
1572	0.000260762	1572	0.000113895		-10.2414	0.00295567	0.00598007
1573	0.000318099	1573	0.000116529		-10.2351	0.00295567	0.00431894
1574	0.00031766	1574	0.000104612		-10.2289	0.00262726	0.00398671
1575	0.000275041	1575	0.000101978		-10.2226	0.0045977	0.00598007
1576	0.00026219	1576	0.000107372		-10.2163	0.00558292	0.00531561
1577	0.000260982	1577	0.000143372		-10.21	0.00361248	0.00166113
1578	0.000268671	1578	0.000129574		-10.2037	0.0045977	0.00531561
1579	0.00033161	1579	0.000148514		-10.1974	0.00492611	0.00365449
1580	0.00035215	1580	0.000138354		-10.1912	0.00262726	0.00598007
1581	0.00031766	1581	0.00010825		-10.1849	0.00558292	0.00332226
1582	0.000283389	1582	0.000109504		-10.1786	0.00295567	0.00398671
1583	0.000266803	1583	0.000100348		-10.1723	0.00131363	0.00631229
1584	0.000260213	1584	0.000102856		-10.166	0.00328407	0.00365449
1585	0.000255929	1585	8.8055e-05		-10.1597	0.00426929	0.00465116
1586	0.000233302	1586	9.48285e-05		-10.1535	0.0045977	0.00498339
1587	0.000226821	1587	8.37903e-05		-10.1472	0.00492611	0.00465116
1588	0.00021364	1588	8.66753e-05		-10.1409	0.0045977	0.00498339
1589	0.000249668	1589	9.11909e-05		-10.1346	0.00295567	0.00332226
1590	0.000267462	1590	0.000118536		-10.1283	0.00623974	0.00631229
1591	0.000266474	1591	0.00013986		-10.122	0.00558292	0.00598007
1592	0.000268012	1592	0.000170466		-10.1158	0.00361248	0.00332226
1593	0.000290309	1593	0.000157671		-10.1095	0.00394089	0.00531561
1594	0.000281193	1594	0.000160556		-10.1032	0.00328407	0.00564784
1595	0.000326337	1595	0.000164194		-10.0969	0.00229885	0.00332226
1596	0.000308982	1596	0.000159678		-10.0906	0.00361248	0.00498339
1597	0.000308433	1597	0.000159176		-10.0843	0.00229885	0.00598007
1598	0.000293165	1598	0.000120041		-10.0781	0.00361248	0.00498339
1599	0.000252085	1599	0.000109881		-10.0718	0.00525452	0.00730897
1600	0.000236817	1600	0.000141992		-10.0655	0.00426929	0.00299003
1601	0.000244945	1601	0.000172974		-10.0592	0.00394089	0.00531561
1602	0.000264826	1602	0.000142368		-10.0529	0.00623974	0.00398671
1603	0.00024121	1603	0.000146382		-10.0466	0.00492611	0.00465116
1604	0.000235169	1604	0.000143246		-10.0404	0.00492611	0.00365449
1605	0.000250767	1605	0.000197058		-10.0341	0.00525452	0.00431894
1606	0.000274273	1606	0.00019041		-10.0278	0.0045977	0.00398671
1607	0.000291847	1607	0.00017473		-10.0215	0.00328407	0.00830565
1608	0.000293934	1608	0.000156291		-10.0152	0.00197044	0.00332226
1609	0.000291847	1609	0.000163817		-10.0089	0.00394089	0.00498339
1610	0.000268121	1610	0.000137853		-10.0027	0.0045977	0.00498339
1611	0.000260433	1611	0.000120041		-9.99638	0.00492611	0.00431894
1612	0.000287014	1612	9.94696e-05		-9.9901	0.00361248	0.00398671
1613	0.00026933	1613	0.000118661		-9.98382	0.00591133	0.00465116
1614	0.000271527	1614	0.000147009		-9.97753	0.00492611	0.00697674
1615	0.000255709	1615	0.000148514		-9.97125	0.00262726	0.00564784
1616	0.000223087	1616	0.000129198		-9.96497	0.00426929	0.00498339
1617	0.000259444	1617	0.000164319		-9.95868	0.00558292	0.00398671
1618	0.000244506	1618	0.000157922		-9.9524	0.00558292	0.00498339
1619	0.000216936	1619	0.000152403		-9.94612	0.0045977	0.00398671
1620	0.000251426	1620	0.00015002		-9.93984	0.0045977	0.00431894
1621	0.000284378	1621	0.000127441		-9.93355	0.00229885	0.00697674
1622	0.000278447	1622	0.000101727		-9.92727	0.00525452	0.00498339
1623	0.000284817	1623	0.000110884		-9.92099	0.00525452	0.00431894
1624	0.000279545	1624	0.000123929		-9.9147	0.00558292	0.00431894
1625	0.000267902	1625	0.000103483		-9.90842	0.00229885	0.00531561
1626	0.000259664	1626	0.000106494		-9.90214	0.00591133	0.00564784
1627	0.000256588	1627	0.00011126		-9.89585	0.00558292	0.00631229
1628	0.000230446	1628	0.000114898		-9.88957	0.00295567	0.00697674
1629	0.000245165	1629	0.000112013		-9.88329	0.00295567	0.00531561
1630	0.000210565	1630	0.000106243		-9.877	0.00492611	0.00398671
1631	0.00028284	1631	0.00011264		-9.87072	0.0045977	0.00299003
1632	0.000263618	1632	0.000134591		-9.86444	0.0045977	0.00531561
1633	0.000224075	1633	0.00014011		-9.85816	0.00328407	0.00365449
1634	0.000210126	1634	0.000156919		-9.85187	0.00591133	0.00598007
1635	0.000222098	1635	0.000174229		-9.84559	0.00394089	0.00431894
1636	0.00021386	1636	0.000167957		-9.83931	0.00492611	0.00431894
1637	0.000228469	1637	0.000170716		-9.83302	0.00492611	0.00465116
1638	0.000253183	1638	0.000145253		-9.82674	0.00426929	0.00431894
1639	0.00024143	1639	0.000143497		-9.82046	0.0045977	0.00498339
1640	0.000232094	1640	0.000148138		-9.81417	0.00492611	0.00265781
1641	0.000270538	1641	0.00013848		-9.80789	0.00492611	0.00398671
1642	0.000259444	1642	0.000126689		-9.80161	0.00295567	0.00431894
1643	0.000257687	1643	0.000114396		-9.79532	0.00295567	0.00398671
1644	0.000250547	1644	9.55811e-05		-9.78904	0.00492611	0.00431894
1645	0.000228359	1645	0.000117407		-9.78276	0.00525452	0.00265781
1646	0.000250657	1646	0.000115651		-9.77648	0.00164204	0.00465116
1647	0.000248899	1647	0.000123302		-9.77019	0.00656814	0.00332226
1648	0.000259774	1648	0.000121922		-9.76391	0.00492611	0.00598007
1649	0.00026197	1649	0.00012556		-9.75763	0.00328407	0.00498339
1650	0.00023484	1650	0.000133211		-9.75134	0.00492611	0.00564784
1651	0.000261202	1651	0.000124807		-9.74506	0.0045977	0.00431894
1652	0.000276689	1652	0.000131079		-9.73878	0.00262726	0.00631229
1653	0.000279435	1653	0.000120543		-9.73249	0.00426929	0.00398671
1654	0.000261751	1654	0.000126187		-9.72621	0.00492611	0.00232558
1655	0.000271197	1655	0.000133839		-9.71993	0.00656814	0.00431894
1656	0.000265156	1656	0.000163817		-9.71364	0.00755337	0.00199336
1657	0.000252085	1657	0.000143246		-9.70736	0.00328407	0.00365449
1658	0.000219682	1658	0.000112389		-9.70108	0.00229885	0.00431894
1659	0.000235499	1659	0.00012694		-9.6948	0.0045977	0.00631229
1660	0.000226382	1660	0.000120668		-9.68851	0.00558292	0.00797342
1661	0.000225613	1661	0.000102982		-9.68223	0.00295567	0.00531561
1662	0.000265705	1662	0.000112766		-9.67595	0.00394089	0.00531561
1663	0.000249009	1663	0.000108877		-9.66966	0.00755337	0.00465116
1664	0.00021408	1664	0.000105365		-9.66338	0.00525452	0.00631229
1665	0.000240112	1665	0.000114145		-9.6571	0.00361248	0.00398671
1666	0.000245934	1666	0.000129198		-9.65081	0.00689655	0.00730897
1667	0.000230007	1667	0.000112515		-9.64453	0.00525452	0.00498339
1668	0.000218913	1668	0.000139734		-9.63825	0.00426929	0.00797342
1669	0.000256039	1669	0.000144501		-9.63196	0.00525452	0.00299003
1670	0.000280533	1670	0.00015002		-9.62568	0.00328407	0.00531561
1671	0.000250108	1671	0.000140361		-9.6194	0.0045977	0.00531561
1672	0.000280533	1672	0.000124807		-9.61312	0.0045977	0.00531561
1673	0.000264936	1673	0.000113518		-9.60683	0.00558292	0.00332226
1674	0.000266803	1674	0.000112138		-9.60055	0.00361248	0.00332226
1675	0.000268121	1675	9.85915e-05		-9.59427	0.00623974	0.00465116
1676	0.000280753	1676	9.84661e-05		-9.58798	0.00689655	0.00697674
1677	0.000262849	1677	0.000100222		-9.5817	0.00558292	0.00465116
1678	0.000252085	1678	0.000114271		-9.57542	0.0045977	0.00232558
1679	0.000245165	1679	9.84661e-05		-9.56913	0.00492611	0.00365449
1680	0.00024187	1680	8.00272e-05		-9.56285	0.00328407	0.00332226
1681	0.000232094	1681	8.3414e-05		-9.55657	0.00394089	0.00431894
1682	0.000242089	1682	7.7644e-05		-9.55028	0.00525452	0.00631229
1683	0.000220121	1683	6.44733e-05		-9.544	0.00591133	0.00431894
1684	0.000220341	1684	6.6104e-05		-9.53772	0.00262726	0.00598007
1685	0.000237805	1685	0.000126187		-9.53143	0.0045977	0.00564784
1686	0.000241979	1686	0.000120668		-9.52515	0.00492611	0.0076412
1687	0.000228689	1687	0.000115902		-9.51887	0.00361248	0.00697674
1688	0.000224625	1688	0.000121671		-9.51259	0.00328407	0.00598007
1689	0.000250437	1689	0.000139609		-9.5063	0.00361248	0.00265781
1690	0.000246043	1690	0.000157671		-9.50002	0.00328407	0.00465116
1691	0.000222867	1691	0.000140612		-9.49374	0.0045977	0.00398671
1692	0.000196395	1692	0.000158298		-9.48745	0.00197044	0.00631229
1693	0.000176734	1693	0.000136598		-9.48117	0.00394089	0.00465116
1694	0.000219132	1694	0.000113142		-9.47489	0.00755337	0.00431894
1695	0.000211663	1695	0.000109253		-9.4686	0.00525452	0.00398671
1696	0.000195187	1696	0.000108375		-9.46232	0.00755337	0.00332226
1697	0.000196395	1697	0.000120417		-9.45604	0.00328407	0.00564784
1698	0.000197933	1698	0.00015579		-9.44975	0.00426929	0.00498339
1699	0.000178821	1699	0.000132208		-9.44347	0.00426929	0.00564784
1700	0.000174647	1700	0.000113017		-9.43719	0.00558292	0.00631229
1701	0.000203206	1701	0.000119288		-9.43091	0.00525452	0.00465116
1702	0.000208039	1702	0.00010825		-9.42462	0.00623974	0.00299003
1703	0.000212762	1703	0.000104362		-9.41834	0.00328407	0.00598007
1704	0.000182775	1704	0.000113267		-9.41206	0.00361248	0.00697674
1705	0.00018629	1705	0.000119539		-9.40577	0.00591133	0.00431894
1706	0.000197823	1706	0.000120543		-9.39949	0.00558292	0.00398671
1707	0.00023462	1707	0.000104989		-9.39321	0.00328407	0.00465116
1708	0.000233631	1708	9.01874e-05		-9.38692	0.00591133	0.00465116
1709	0.000219682	1709	7.08705e-05		-9.38064	0.00295567	0.00498339
1710	0.000219023	1710	6.87381e-05		-9.37436	0.00295567	0.00531561
1711	0.000220231	1711	8.10307e-05		-9.36807	0.00558292	0.00431894
1712	0.000201228	1712	0.000110759		-9.36179	0.00426929	0.00664452
1713	0.000198922	1713	0.000126313		-9.35551	0.00525452	0.00531561
1714	0.000191782	1714	0.000128445		-9.34923	0.00426929	0.00498339
1715	0.000191782	1715	0.000131079		-9.34294	0.00426929	0.00664452
1716	0.000210894	1716	0.000112515		-9.33666	0.00591133	0.00398671
1717	0.00019321	1717	0.000108626		-9.33038	0.00394089	0.00465116
1718	0.000171352	1718	0.000119539		-9.32409	0.00262726	0.00498339
1719	0.000166299	1719	0.000113017		-9.31781	0.0045977	0.00365449
1720	0.00015169	1720	9.63337e-05		-9.31153	0.00558292	0.00631229
1721	0.000207489	1721	8.86822e-05		-9.30524	0.0045977	0.00199336
1722	0.000197054	1722	7.80203e-05		-9.29896	0.00492611	0.00830565
1723	0.000188487	1723	7.53862e-05		-9.29268	0.00426929	0.00697674
1724	0.000248899	1724	0.000111888		-9.28639	0.00623974	0.00365449
1725	0.000271636	1725	0.000113769		-9.28011	0.00361248	0.00265781
1726	0.000250108	1726	9.45776e-05		-9.27383	0.00623974	0.00598007
1727	0.000220121	1727	8.75533e-05		-9.26755	0.00525452	0.00365449
1728	0.000226162	1728	0.000119037		-9.26126	0.00525452	0.00531561
1729	0.000206281	1729	0.000123929		-9.25498	0.00492611	0.00465116
1730	0.000216936	1730	0.000110759		-9.2487	0.00394089	0.00498339
1731	0.000235389	1731	9.90933e-05		-9.24241	0.00558292	0.00431894
1732	0.000226382	1732	9.45776e-05		-9.23613	0.00492611	0.00365449
1733	0.000229677	1733	8.44174e-05		-9.22985	0.00426929	0.00465116
1734	0.000216606	1734	8.3414e-05		-9.22356	0.00492611	0.00465116
1735	0.000231435	1735	7.73931e-05		-9.21728	0.00492611	0.00465116
1736	0.000215288	1736	7.06196e-05		-9.211	0.00394089	0.00863787
1737	0.000252854	1737	8.93094e-05		-9.20471	0.00229885	0.00398671
1738	0.000251096	1738	7.55116e-05		-9.19843	0.00394089	0.00498339
1739	0.000269549	1739	6.59786e-05		-9.19215	0.00525452	0.00697674
1740	0.000237915	1740	8.8055e-05		-9.18587	0.00361248	0.00598007
1741	0.000212213	1741	8.37903e-05		-9.17958	0.00426929	0.00498339
1742	0.000209027	1742	7.01179e-05		-9.1733	0.00558292	0.00564784
1743	0.000258346	1743	7.75185e-05		-9.16702	0.00755337	0.00365449
1744	0.000267353	1744	0.000100097		-9.16073	0.00426929	0.00398671
1745	0.000238464	1745	9.3825e-05		-9.15445	0.00394089	0.00664452
1746	0.000224625	1746	0.000114145		-9.14817	0.00492611	0.00398671
1747	0.000186949	1747	0.00011678		-9.14188	0.00525452	0.00332226
1748	0.000159159	1748	0.000117156		-9.1356	0.00558292	0.00564784
1749	0.000155864	1749	0.000116027		-9.12932	0.00328407	0.00564784
1750	0.000158281	1750	0.000116529		-9.12303	0.00394089	0.00531561
1751	0.000150372	1751	8.89331e-05		-9.11675	0.00394089	0.00431894
1752	0.000141585	1752	7.87729e-05		-9.11047	0.00591133	0.00631229
1753	0.000124669	1753	8.60481e-05		-9.10419	0.00591133	0.00299003
1754	9.9406e-05	1754	7.68914e-05		-9.0979	0.00591133	0.00398671
1755	0.000132029	1755	6.62294e-05		-9.09162	0.00492611	0.00365449
1756	0.000184093	1756	7.14977e-05		-9.08534	0.00525452	0.00465116
1757	0.000189695	1757	7.90238e-05		-9.07905	0.00558292	0.00365449
1758	0.000169924	1758	7.80203e-05		-9.07277	0.00295567	0.00199336
1759	0.000176404	1759	7.60133e-05		-9.06649	0.00164204	0.00299003
1760	0.000133896	1760	7.1874e-05		-9.0602	0.0045977	0.00730897
1761	0.000132468	1761	7.16231e-05		-9.05392	0.00492611	0.00598007
1762	0.000169484	1762	7.41318e-05		-9.04764	0.00394089	0.00531561
1763	0.000147297	1763	9.82152e-05		-9.04135	0.00426929	0.00498339
1764	0.000189366	1764	0.00011402		-9.03507	0.00755337	0.00697674
1765	0.000167727	1765	0.000131832		-9.02879	0.00591133	0.00664452
1766	0.000172011	1766	0.000104989		-9.02251	0.00426929	0.0089701
1767	0.000183105	1767	0.000118034		-9.01622	0.00591133	0.00299003
1768	0.000171681	1768	0.000111637		-9.00994	0.00164204	0.00299003
1769	0.00016553	1769	9.9595e-05		-9.00366	0.00525452	0.00299003
1770	0.000188487	1770	0.000104989		-8.99737	0.00295567	0.00631229
1771	0.00020013	1771	0.000122424		-8.99109	0.00722496	0.00398671
1772	0.000185082	1772	0.000116027		-8.98481	0.00656814	0.00398671
1773	0.000173439	1773	0.000107999		-8.97852	0.00591133	0.00797342
1774	0.000185301	1774	8.84313e-05		-8.97224	0.00361248	0.00598007
1775	0.000182995	1775	6.9867e-05		-8.96596	0.00394089	0.00498339
1776	0.000164102	1776	5.99577e-05		-8.95967	0.00394089	0.00664452
1777	0.000183324	1777	6.81109e-05		-8.95339	0.00262726	0.00332226
1778	0.000182665	1778	7.38809e-05		-8.94711	0.00328407	0.00365449
1779	0.000185192	1779	7.72677e-05		-8.94083	0.00656814	0.00564784
1780	0.00019299	1780	8.19087e-05		-8.93454	0.0045977	0.00598007
1781	0.000195627	1781	7.17485e-05		-8.92826	0.00525452	0.00631229
1782	0.000225613	1782	7.92746e-05		-8.92198	0.00525452	0.00797342
1783	0.000192331	1783	6.30936e-05		-8.91569	0.00558292	0.00531561
1784	0.000173329	1784	0.000103734		-8.90941	0.00525452	0.00431894
1785	0.000208807	1785	9.57065e-05		-8.90313	0.00426929	0.00365449
1786	0.000209137	1786	9.64591e-05		-8.89684	0.00328407	0.00332226
1787	0.000219682	1787	8.39157e-05		-8.89056	0.00525452	0.00564784
1788	0.00020024	1788	8.47937e-05		-8.88428	0.0045977	0.00332226
1789	0.000187169	1789	0.000106745		-8.87799	0.00394089	0.00598007
1790	0.000181567	1790	8.94348e-05		-8.87171	0.00492611	0.00332226
1791	0.000156743	1791	8.04035e-05		-8.86543	0.00328407	0.00564784
1792	0.00013796	1792	8.3414e-05		-8.85914	0.00558292	0.010299
1793	0.000175635	1793	7.80203e-05		-8.85286	0.00197044	0.00730897
1794	0.000168716	1794	0.000138229		-8.84658	0.00328407	0.00498339
1795	0.000182006	1795	0.000119037		-8.8403	0.00558292	0.00431894
1796	0.000204414	1796	0.000124556		-8.83401	0.00426929	0.00465116
1797	0.000196395	1797	0.000144877		-8.82773	0.00361248	0.00265781
1798	0.000200679	1798	0.000134591		-8.82145	0.00525452	0.00332226
1799	0.000258565	1799	0.000119915		-8.81516	0.00558292	0.00598007
1800	0.000244616	1800	9.8717e-05		-8.80888	0.00328407	0.00697674
1801	0.000257467	1801	9.40759e-05		-8.8026	0.00656814	0.00365449
1802	0.000250986	1802	8.02781e-05		-8.79631	0.00361248	0.00398671
1803	0.000241979	1803	8.41666e-05		-8.79003	0.0045977	0.00299003
1804	0.000221549	1804	7.65151e-05		-8.78375	0.00525452	0.00465116
1805	0.000218144	1805	7.61388e-05		-8.77746	0.00591133	0.00730897
1806	0.000182885	1806	7.12468e-05		-8.77118	0.00361248	0.00564784
1807	0.000207709	1807	7.52607e-05		-8.7649	0.00591133	0.00498339
1808	0.000228689	1808	7.17485e-05		-8.75862	0.00328407	0.00365449
1809	0.000237805	1809	7.17485e-05		-8.75233	0.00361248	0.00332226
1810	0.000236048	1810	7.68914e-05		-8.74605	0.00361248	0.00431894
1811	0.000214629	1811	7.32538e-05		-8.73977	0.00394089	0.00431894
1812	0.000240771	1812	5.98323e-05		-8.73348	0.00394089	0.00697674
1813	0.000214299	1813	4.5909e-05		-8.7272	0.00361248	0.00431894
1814	0.000198482	1814	7.62642e-05		-8.72092	0.00722496	0.00531561
1815	0.000209466	1815	9.45776e-05		-8.71463	0.00394089	0.00365449
1816	0.00022792	1816	8.27868e-05		-8.70835	0.00394089	0.00398671
1817	0.000204963	1817	8.65498e-05		-8.70207	0.00492611	0.00232558
1818	0.000192331	1818	8.29122e-05		-8.69578	0.0045977	0.00431894
1819	0.000198043	1819	7.99018e-05		-8.6895	0.0045977	0.00498339
1820	0.000176075	1820	7.14977e-05		-8.68322	0.00426929	0.00598007
1821	0.000161466	1821	9.90933e-05		-8.67694	0.00591133	0.00431894
1822	0.000184752	1822	0.00010687		-8.67065	0.00394089	0.00465116
1823	0.000205842	1823	9.59574e-05		-8.66437	0.00558292	0.00398671
1824	0.000184423	1824	7.90238e-05		-8.65809	0.00689655	0.00531561
1825	0.000189256	1825	7.71422e-05		-8.6518	0.00623974	0.00664452
1826	0.000184752	1826	6.72329e-05		-8.64552	0.00591133	0.00365449
1827	0.000227151	1827	6.39716e-05		-8.63924	0.00426929	0.00531561
1828	0.000219901	1828	5.3686e-05		-8.63295	0.00328407	0.00531561
1829	0.000253073	1829	4.45293e-05		-8.62667	0.0045977	0.00598007
1830	0.000242419	1830	4.20206e-05		-8.62039	0.00328407	0.00465116
1831	0.000251536	1831	5.04247e-05		-8.6141	0.00525452	0.00431894
1832	0.000208917	1832	7.58879e-05		-8.60782	0.0045977	0.00797342
1833	0.000178491	1833	7.46335e-05		-8.60154	0.00361248	0.00398671
1834	0.000170803	1834	7.77694e-05		-8.59526	0.00394089	0.00398671
1835	0.000169155	1835	8.16579e-05		-8.58897	0.00591133	0.00365449
1836	0.00016564	1836	8.35394e-05		-8.58269	0.00295567	0.00332226
1837	0.000157072	1837	0.000101477		-8.57641	0.0045977	0.00598007
1838	0.000149274	1838	8.3414e-05		-8.57012	0.00492611	0.00431894
1839	0.00014488	1839	6.10866e-05		-8.56384	0.00426929	0.00332226
1840	0.000142354	1840	5.73236e-05		-8.55756	0.00394089	0.00531561
1841	0.000170473	1841	8.54209e-05		-8.55127	0.00361248	0.00730897
1842	0.000230007	1842	8.517e-05		-8.54499	0.00689655	0.00332226
1843	0.000228359	1843	8.27868e-05		-8.53871	0.00623974	0.00531561
1844	0.000252524	1844	7.23757e-05		-8.53242	0.00361248	0.00564784
1845	0.000239892	1845	8.12816e-05		-8.52614	0.00295567	0.00431894
1846	0.000252634	1846	7.32538e-05		-8.51986	0.00295567	0.00531561
1847	0.000253183	1847	0.000111762		-8.51358	0.00492611	0.00531561
1848	0.000235938	1848	9.88424e-05		-8.50729	0.00361248	0.00564784
1849	0.000252085	1849	8.517e-05		-8.50101	0.00426929	0.00498339
1850	0.000239783	1850	0.000102104		-8.49473	0.0045977	0.00299003
1851	0.000194967	1851	8.30377e-05		-8.48844	0.00394089	0.00598007
1852	0.000196945	1852	8.12816e-05		-8.48216	0.00394089	0.00498339
1853	0.000204853	1853	7.01179e-05		-8.47588	0.00426929	0.00631229
1854	0.000184642	1854	6.87381e-05		-8.46959	0.0045977	0.00299003
1855	0.000176624	1855	8.44174e-05		-8.46331	0.00492611	0.00332226
1856	0.000179919	1856	7.61388e-05		-8.45703	0.00591133	0.00697674
1857	0.000164651	1857	7.03688e-05		-8.45074	0.00492611	0.00431894
1858	0.000169484	1858	7.11214e-05		-8.44446	0.0045977	0.00398671
1859	0.000184533	1859	6.57277e-05		-8.43818	0.00492611	0.00465116
1860	0.000182995	1860	6.30936e-05		-8.4319	0.0045977	0.00564784
1861	0.000188816	1861	5.29334e-05		-8.42561	0.00394089	0.00465116
1862	0.000190903	1862	5.23062e-05		-8.41933	0.00361248	0.00498339
1863	0.000160368	1863	5.64455e-05		-8.41305	0.00328407	0.00465116
1864	0.000159489	1864	6.20901e-05		-8.40676	0.00525452	0.00365449
1865	0.000144331	1865	5.7449e-05		-8.40048	0.00394089	0.00431894
1866	0.000126646	1866	5.95814e-05		-8.3942	0.00492611	0.00564784
1867	0.000142024	1867	5.54421e-05		-8.38791	0.00328407	0.00365449
1868	0.00015861	1868	5.92051e-05		-8.38163	0.00394089	0.00564784
1869	0.000167617	1869	6.57277e-05		-8.37535	0.00361248	0.00498339
1870	0.000147846	1870	5.26825e-05		-8.36906	0.00426929	0.00431894
1871	0.000136972	1871	5.90797e-05		-8.36278	0.00558292	0.00465116
1872	0.000128733	1872	6.73583e-05		-8.3565	0.00426929	0.00498339
1873	0.000112367	1873	6.29681e-05		-8.35022	0.00656814	0.00332226
1874	0.000151361	1874	8.09053e-05		-8.34393	0.00361248	0.00332226
1875	0.000160258	1875	6.18392e-05		-8.33765	0.00558292	0.00465116
1876	0.000147406	1876	5.64455e-05		-8.33137	0.00328407	0.00498339
1877	0.000148615	1877	5.14282e-05		-8.32508	0.00558292	0.00365449
1878	0.000139827	1878	5.20553e-05		-8.3188	0.00361248	0.00664452
1879	0.000160148	1879	5.31842e-05		-8.31252	0.00295567	0.00498339
1880	0.00017256	1880	4.84177e-05		-8.30623	0.00295567	0.00332226
[truncated: 14,387 more rows]

## Sheet: Fig.3c
DtBuCzB
Final spectrum		Dipole Strength
Wave number	Normalized Intensity	Wave number	Normalized Intensity
cm-1	a.u.	cm-1	a.u.
16146.5	3.6457e-05	21944.1	0.172056
16154.5	3.7298e-05	21973.8	0.204858
16162.5	3.81513e-05	22001.2	0.148986
16170.5	3.90158e-05	22001.7	0.162308
16178.5	3.98903e-05	22013	0.123209
16186.5	4.07729e-05	22031.4	0.572334
16194.5	4.16632e-05	22058.8	0.272474
16202.5	4.25586e-05	22070.6	0.240445
16210.5	4.34588e-05	22089	1.0687
16218.5	4.43618e-05	22116.4	0.249574
16226.5	4.52659e-05	22128.2	0.234875
16234.5	4.617e-05	22146.5	0.999999
16242.5	4.70728e-05
16250.5	4.7973e-05
16258.5	4.8869e-05
16266.5	4.97602e-05
16274.5	5.06449e-05
16282.5	5.15221e-05
16290.5	5.23913e-05
16298.5	5.32517e-05
16306.5	5.41024e-05
16314.5	5.49426e-05
16322.5	5.5772e-05
16330.5	5.65902e-05
16338.5	5.73974e-05
16346.5	5.81936e-05
16354.5	5.8979e-05
16362.5	5.97535e-05
16370.5	6.05177e-05
16378.5	6.1272e-05
16386.5	6.20174e-05
16394.5	6.27547e-05
16402.5	6.34851e-05
16410.5	6.42098e-05
16418.5	6.49301e-05
16426.5	6.56469e-05
16434.5	6.63624e-05
16442.5	6.70782e-05
16450.5	6.77964e-05
16458.5	6.8519e-05
16466.5	6.92476e-05
16474.5	6.99854e-05
16482.5	7.07334e-05
16490.5	7.14952e-05
16498.5	7.22728e-05
16506.5	7.30688e-05
16514.5	7.38857e-05
16522.5	7.47266e-05
16530.5	7.55949e-05
16538.5	7.64924e-05
16546.5	7.74232e-05
16554.5	7.83894e-05
16562.5	7.93948e-05
16570.5	8.04417e-05
16578.5	8.15349e-05
16586.5	8.26763e-05
16594.5	8.38695e-05
16602.5	8.51188e-05
16610.5	8.64267e-05
16618.5	8.77978e-05
16626.5	8.92344e-05
16634.5	9.07419e-05
16642.5	9.23225e-05
16650.5	9.39806e-05
16658.5	9.57199e-05
16666.5	9.75444e-05
16674.5	9.94576e-05
16682.5	0.000101462
16690.5	0.000103565
16698.5	0.000105768
16706.5	0.000108075
16714.5	0.000110489
16722.5	0.000113016
16730.5	0.000115659
16738.5	0.000118421
16746.5	0.000121308
16754.5	0.000124322
16762.5	0.000127466
16770.5	0.000130742
16778.5	0.000134159
16786.5	0.000137714
16794.5	0.000141411
16802.5	0.000145255
16810.5	0.000149249
16818.5	0.000153393
16826.5	0.000157689
16834.5	0.000162143
16842.5	0.000166755
16850.5	0.000171522
16858.5	0.000176451
16866.5	0.000181543
16874.5	0.000186797
16882.5	0.000192214
16890.5	0.000197796
16898.5	0.000203543
16906.5	0.000209455
16914.5	0.000215529
16922.5	0.000221769
16930.5	0.000228174
16938.5	0.000234743
16946.5	0.000241477
16954.5	0.000248375
16962.5	0.000255436
16970.5	0.00026266
16978.5	0.000270048
16986.5	0.000277599
16994.5	0.000285312
17002.5	0.000293188
17010.5	0.000301225
17018.5	0.000309428
17026.5	0.000317794
17034.5	0.000326324
17042.5	0.000335017
17050.5	0.000343877
17058.5	0.000352902
17066.5	0.000362098
17074.5	0.000371458
17082.5	0.000380989
17090.5	0.000390692
17098.5	0.000400574
17106.5	0.000410621
17114.5	0.000420848
17122.5	0.000431246
17130.5	0.000441822
17138.5	0.000452575
17146.5	0.000463507
17154.5	0.000474615
17162.5	0.00048589
17170.5	0.000497343
17178.5	0.000508961
17186.5	0.000520752
17194.5	0.000532708
17202.5	0.000544824
17210.5	0.000557089
17218.5	0.000569498
17226.5	0.000582056
17234.5	0.000594738
17242.5	0.000607542
17250.5	0.00062046
17258.5	0.000633484
17266.5	0.00064659
17274.5	0.000659774
17282.5	0.000673034
17290.5	0.000686334
17298.5	0.000699678
17306.5	0.000713046
17314.5	0.000726424
17322.5	0.000739802
17330.5	0.00075317
17338.5	0.000766514
17346.5	0.000779824
17354.5	0.000793089
17362.5	0.0008063
17370.5	0.00081945
17378.5	0.00083254
17386.5	0.000845573
17394.5	0.000858534
17402.5	0.000871438
17410.5	0.000884293
17418.5	0.000897103
17426.5	0.000909889
17434.5	0.000922659
17442.5	0.00093544
17450.5	0.00094825
17458.5	0.00096112
17466.5	0.000974082
17474.5	0.000987169
17482.5	0.00100042
17490.5	0.00101388
17498.5	0.00102759
17506.5	0.00104161
17514.5	0.00105597
17522.5	0.00107074
17530.5	0.00108597
17538.5	0.00110171
17546.5	0.00111803
17554.5	0.00113498
17562.5	0.00115262
17570.5	0.00117101
17578.5	0.0011902
17586.5	0.00121024
17594.5	0.0012312
17602.5	0.00125311
17610.5	0.00127602
17618.5	0.00129998
17626.5	0.00132501
17634.5	0.00135115
17642.5	0.00137841
17650.5	0.00140682
17658.5	0.00143637
17666.5	0.00146707
17674.5	0.00149892
17682.5	0.00153189
17690.5	0.00156596
17698.5	0.00160109
17706.5	0.00163723
17714.5	0.00167433
17722.5	0.00171233
17730.5	0.00175116
17738.5	0.00179072
17746.5	0.00183093
17754.5	0.00187169
17762.5	0.00191288
17770.5	0.0019544
17778.5	0.00199611
17786.5	0.0020379
17794.5	0.00207961
17802.5	0.00212112
17810.5	0.00216228
17818.5	0.00220294
17826.5	0.00224296
17834.5	0.00228219
17842.5	0.00232048
17850.5	0.00235768
17858.5	0.00239365
17866.5	0.00242825
17874.5	0.00246134
17882.5	0.0024928
17890.5	0.00252249
17898.5	0.00255031
17906.5	0.00257615
17914.5	0.00259991
17922.5	0.00262149
17930.5	0.00264087
17938.5	0.00265792
17946.5	0.00267264
17954.5	0.00268495
17962.5	0.00269485
17970.5	0.00270237
17978.5	0.00270742
17986.5	0.00271012
17994.5	0.00271046
18002.5	0.00270847
18010.5	0.00270423
18018.5	0.00269781
18026.5	0.00268927
18034.5	0.0026788
18042.5	0.00266641
18050.5	0.00265232
18058.5	0.00263655
18066.5	0.00261934
18074.5	0.00260079
18082.5	0.00258109
18090.5	0.00256045
18098.5	0.00253899
18106.5	0.00251691
18114.5	0.00249441
18122.5	0.00247169
18130.5	0.00244894
18138.5	0.00242637
18146.5	0.00240419
18154.5	0.0023826
18162.5	0.0023618
18170.5	0.00234202
18178.5	0.00232345
18186.5	0.00230629
18194.5	0.00229075
18202.5	0.00227704
18210.5	0.00226537
18218.5	0.00225589
18226.5	0.00224882
18234.5	0.00224436
18242.5	0.00224265
18250.5	0.0022439
18258.5	0.00224826
18266.5	0.00225591
18274.5	0.00226698
18282.5	0.00228164
18290.5	0.00230003
18298.5	0.00232229
18306.5	0.00234853
18314.5	0.00237888
18322.5	0.00241343
18330.5	0.00245229
18338.5	0.00249554
18346.5	0.00254326
18354.5	0.00259552
18362.5	0.00265234
18370.5	0.00271381
18378.5	0.00277992
18386.5	0.00285066
18394.5	0.00292604
18402.5	0.00300605
18410.5	0.00309067
18418.5	0.0031798
18426.5	0.00327337
18434.5	0.00337133
18442.5	0.00347352
18450.5	0.00357986
18458.5	0.00369014
18466.5	0.00380423
18474.5	0.00392196
18482.5	0.00404309
18490.5	0.00416736
18498.5	0.0042946
18506.5	0.0044245
18514.5	0.00455676
18522.5	0.00469112
18530.5	0.00482723
18538.5	0.00496479
18546.5	0.00510341
18554.5	0.00524277
18562.5	0.0053825
18570.5	0.00552217
18578.5	0.00566148
18586.5	0.00579998
18594.5	0.00593729
18602.5	0.00607304
18610.5	0.00620682
18618.5	0.00633825
18626.5	0.00646692
18634.5	0.00659248
18642.5	0.0067146
18650.5	0.00683288
18658.5	0.00694699
18666.5	0.00705668
18674.5	0.00716157
18682.5	0.00726141
18690.5	0.00735596
18698.5	0.00744501
18706.5	0.00752832
18714.5	0.00760571
18722.5	0.00767703
18730.5	0.00774219
18738.5	0.00780107
18746.5	0.00785361
18754.5	0.00789978
18762.5	0.00793954
18770.5	0.00797296
18778.5	0.00800004
18786.5	0.00802086
18794.5	0.00803552
18802.5	0.00804417
18810.5	0.00804689
18818.5	0.00804391
18826.5	0.00803537
18834.5	0.00802151
18842.5	0.0080025
18850.5	0.00797864
18858.5	0.00795009
18866.5	0.00791717
18874.5	0.00788014
18882.5	0.00783928
18890.5	0.00779483
18898.5	0.00774711
18906.5	0.00769641
18914.5	0.00764303
18922.5	0.00758722
18930.5	0.00752931
18938.5	0.00746957
18946.5	0.00740829
18954.5	0.00734574
18962.5	0.00728221
18970.5	0.00721801
18978.5	0.00715337
18986.5	0.00708853
18994.5	0.00702376
19002.5	0.00695933
19010.5	0.00689545
19018.5	0.00683238
19026.5	0.00677036
19034.5	0.00670958
19042.5	0.00665023
19050.5	0.00659258
19058.5	0.0065368
19066.5	0.00648305
19074.5	0.00643156
19082.5	0.00638248
19090.5	0.00633599
19098.5	0.00629223
19106.5	0.0062514
19114.5	0.00621363
19122.5	0.00617909
19130.5	0.00614784
19138.5	0.00612008
19146.5	0.0060959
19154.5	0.00607548
19162.5	0.00605884
19170.5	0.00604619
19178.5	0.00603755
19186.5	0.00603305
19194.5	0.00603279
19202.5	0.00603682
19210.5	0.00604523
19218.5	0.00605811
19226.5	0.00607548
19234.5	0.00609742
19242.5	0.00612398
19250.5	0.00615523
19258.5	0.00619113
19266.5	0.00623178
19274.5	0.00627714
19282.5	0.00632727
19290.5	0.00638214
19298.5	0.00644178
19306.5	0.00650615
19314.5	0.00657522
19322.5	0.006649
19330.5	0.00672739
19338.5	0.00681041
19346.5	0.00689796
19354.5	0.00698997
19362.5	0.00708643
19370.5	0.00718719
19378.5	0.00729216
19386.5	0.00740124
19394.5	0.00751433
19402.5	0.00763133
19410.5	0.00775206
19418.5	0.0078765
19426.5	0.00800436
19434.5	0.00813549
19442.5	0.00826983
19450.5	0.00840714
19458.5	0.00854731
19466.5	0.00869008
19474.5	0.00883531
19482.5	0.00898278
19490.5	0.00913225
19498.5	0.00928361
19506.5	0.00943667
19514.5	0.00959114
19522.5	0.00974679
19530.5	0.00990349
19538.5	0.0100611
19546.5	0.0102192
19554.5	0.0103777
19562.5	0.0105366
19570.5	0.0106955
19578.5	0.0108543
19586.5	0.0110127
19594.5	0.0111707
19602.5	0.0113281
19610.5	0.0114848
19618.5	0.0116407
19626.5	0.0117958
19634.5	0.0119497
19642.5	0.0121026
19650.5	0.0122546
19658.5	0.0124054
19666.5	0.012555
19674.5	0.0127036
19682.5	0.0128513
19690.5	0.0129982
19698.5	0.0131441
19706.5	0.0132899
19714.5	0.0134349
19722.5	0.0135797
19730.5	0.0137245
19738.5	0.0138697
19746.5	0.0140156
19754.5	0.0141622
19762.5	0.0143102
19770.5	0.0144605
19778.5	0.0146124
19786.5	0.014767
19794.5	0.0149248
19802.5	0.0150862
19810.5	0.0152518
19818.5	0.0154223
19826.5	0.015598
19834.5	0.0157799
19842.5	0.0159685
19850.5	0.0161646
19858.5	0.0163688
19866.5	0.0165817
19874.5	0.0168043
19882.5	0.0170371
19890.5	0.0172811
19898.5	0.0175369
19906.5	0.0178056
19914.5	0.0180875
19922.5	0.0183836
19930.5	0.0186948
19938.5	0.0190217
19946.5	0.0193651
19954.5	0.0197258
19962.5	0.0201045
19970.5	0.0205018
19978.5	0.0209187
19986.5	0.0213554
19994.5	0.0218129
20002.5	0.0222915
20010.5	0.0227919
20018.5	0.0233145
20026.5	0.0238597
20034.5	0.0244277
20042.5	0.0250192
20050.5	0.0256342
20058.5	0.0262728
20066.5	0.0269349
20074.5	0.0276208
20082.5	0.0283303
20090.5	0.0290631
20098.5	0.029819
20106.5	0.0305976
20114.5	0.0313983
20122.5	0.0322207
20130.5	0.0330637
20138.5	0.033927
20146.5	0.0348091
20154.5	0.0357093
20162.5	0.036627
20170.5	0.0375596
20178.5	0.0385069
20186.5	0.0394668
20194.5	0.0404382
20202.5	0.0414191
20210.5	0.042408
20218.5	0.0434035
20226.5	0.0444029
20234.5	0.0454047
20242.5	0.046407
20250.5	0.0474075
20258.5	0.0484046
20266.5	0.0493962
20274.5	0.0503799
20282.5	0.0513539
20290.5	0.0523164
20298.5	0.053265
20306.5	0.054198
20314.5	0.0551138
20322.5	0.0560101
20330.5	0.0568854
20338.5	0.0577384
20346.5	0.0585671
20354.5	0.0593706
20362.5	0.0601471
20370.5	0.0608959
20378.5	0.0616162
20386.5	0.0623068
20394.5	0.0629671
20402.5	0.0635964
20410.5	0.0641946
20418.5	0.0647617
20426.5	0.0652972
20434.5	0.0658014
20442.5	0.0662747
20450.5	0.0667168
20458.5	0.067129
20466.5	0.0675114
20474.5	0.0678655
20482.5	0.0681916
20490.5	0.0684907
20498.5	0.0687638
20506.5	0.0690129
20514.5	0.0692384
20522.5	0.0694416
20530.5	0.069625
20538.5	0.0697884
20546.5	0.069934
20554.5	0.0700637
20562.5	0.0701786
20570.5	0.0702803
20578.5	0.0703698
20586.5	0.0704492
20594.5	0.0705215
20602.5	0.0705854
20610.5	0.0706438
20618.5	0.0706985
20626.5	0.0707499
20634.5	0.0708004
20642.5	0.0708507
20650.5	0.0709054
20658.5	0.070962
20666.5	0.071023
20674.5	0.0710911
20682.5	0.0711666
20690.5	0.0712522
20698.5	0.0713483
20706.5	0.0714586
20714.5	0.071583
20722.5	0.0717228
20730.5	0.0718813
20738.5	0.0720599
20746.5	0.0722611
20754.5	0.0724852
20762.5	0.0727369
20770.5	0.0730161
20778.5	0.0733257
20786.5	0.073668
20794.5	0.0740467
20802.5	0.0744634
20810.5	0.0749197
20818.5	0.0754194
20826.5	0.0759647
20834.5	0.0765589
20842.5	0.0772048
20850.5	0.0779051
20858.5	0.078662
20866.5	0.0794787
20874.5	0.0803581
20882.5	0.0813028
20890.5	0.0823159
20898.5	0.0833994
20906.5	0.0845565
20914.5	0.0857885
20922.5	0.0870983
20930.5	0.0884874
20938.5	0.089958
20946.5	0.0915114
20954.5	0.0931491
20962.5	0.0948722
20970.5	0.0966806
20978.5	0.0985752
20986.5	0.100556
20994.5	0.102623
21002.5	0.104774
21010.5	0.10701
21018.5	0.109328
21026.5	0.111725
21034.5	0.114201
21042.5	0.116751
21050.5	0.119372
21058.5	0.122061
21066.5	0.124813
21074.5	0.127624
21082.5	0.130487
21090.5	0.133398
21098.5	0.136351
21106.5	0.139338
21114.5	0.142354
21122.5	0.14539
21130.5	0.14844
21138.5	0.151496
21146.5	0.15455
21154.5	0.157594
21162.5	0.160618
21170.5	0.163614
21178.5	0.166574
21186.5	0.169492
21194.5	0.172357
21202.5	0.175157
21210.5	0.17789
21218.5	0.180544
21226.5	0.183112
21234.5	0.185587
21242.5	0.187966
21250.5	0.190235
21258.5	0.192389
21266.5	0.194424
21274.5	0.196342
21282.5	0.198128
21290.5	0.199781
21298.5	0.201309
21306.5	0.202693
21314.5	0.203944
21322.5	0.205054
21330.5	0.206047
21338.5	0.206893
21346.5	0.20761
21354.5	0.208201
21362.5	0.208679
21370.5	0.209042
21378.5	0.209293
21386.5	0.209479
21394.5	0.209554
21402.5	0.209553
21410.5	0.20949
21418.5	0.209386
21426.5	0.209247
21434.5	0.209083
21442.5	0.208919
21450.5	0.208807
21458.5	0.208702
21466.5	0.208655
21474.5	0.208687
21482.5	0.208819
21490.5	0.209074
21498.5	0.209475
21506.5	0.210048
21514.5	0.210817
21522.5	0.211807
21530.5	0.213044
21538.5	0.214555
21546.5	0.216365
21554.5	0.218502
21562.5	0.220992
21570.5	0.223861
21578.5	0.227137
21586.5	0.230845
21594.5	0.23501
21602.5	0.239659
21610.5	0.244814
21618.5	0.2505
21626.5	0.25674
21634.5	0.263553
21642.5	0.270962
21650.5	0.278984
21658.5	0.287635
21666.5	0.29693
21674.5	0.306883
21682.5	0.3175
21690.5	0.328796
21698.5	0.340773
21706.5	0.353434
21714.5	0.366778
21722.5	0.3808
21730.5	0.395493
21738.5	0.410851
21746.5	0.426854
21754.5	0.443485
21762.5	0.460723
21770.5	0.478541
21778.5	0.496908
21786.5	0.515786
21794.5	0.535139
21802.5	0.554923
21810.5	0.575084
21818.5	0.595573
21826.5	0.616335
21834.5	0.637303
21842.5	0.658415
21850.5	0.6796
21858.5	0.700783
21866.5	0.721893
21874.5	0.742845
21882.5	0.763557
21890.5	0.783949
21898.5	0.80393
21906.5	0.823413
21914.5	0.842312
21922.5	0.860535
21930.5	0.877997
21938.5	0.894609
21946.5	0.910287
21954.5	0.924943
21962.5	0.938502
21970.5	0.950885
21978.5	0.962018
21986.5	0.971832
21994.5	0.980268
22002.5	0.987266
22010.5	0.992779
22018.5	0.99676
22026.5	0.999178
22034.5	1
22042.5	0.999209
22050.5	0.996792
22058.5	0.992748
22066.5	0.987083
22074.5	0.979807
22082.5	0.970949
22090.5	0.960539
22098.5	0.948614
22106.5	0.935223
22114.5	0.920425
22122.5	0.904279
22130.5	0.886857
22138.5	0.868233
22146.5	0.84849
22154.5	0.827716
22162.5	0.805996
22170.5	0.78343
22178.5	0.760115
22186.5	0.736148
22194.5	0.711629
22202.5	0.686661
22210.5	0.661343
22218.5	0.635776
22226.5	0.610054
22234.5	0.58428
22242.5	0.55854
22250.5	0.532928
22258.5	0.507526
22266.5	0.482414
22274.5	0.457672
22282.5	0.433367
22290.5	0.409565
22298.5	0.386324
22306.5	0.363698
22314.5	0.341732
22322.5	0.320468
22330.5	0.299942
22338.5	0.280181
22346.5	0.261211
22354.5	0.243045
22362.5	0.225697
22370.5	0.209173
22378.5	0.193476
22386.5	0.1786
22394.5	0.164541
22402.5	0.151286
22410.5	0.138821
22418.5	0.127128
22426.5	0.116186
22434.5	0.105973
22442.5	0.0964622
22450.5	0.0876278
22458.5	0.079442
22466.5	0.0718747
22474.5	0.0648957
22482.5	0.0584759
22490.5	0.0525836
22498.5	0.0471881
22506.5	0.04226
22514.5	0.0377689
22522.5	0.0336866
22530.5	0.0299824
22538.5	0.0266311
22546.5	0.0236056
22554.5	0.0208798
22562.5	0.0184312
22570.5	0.0162353
22578.5	0.0142729
22586.5	0.0125179
22594.5	0.0109567
22602.5	0.00957205
22610.5	0.00834295
22618.5	0.00725646
22626.5	0.0062988
22634.5	0.00545541
22642.5	0.00470843
22650.5	0.00406037
22658.5	0.0034945
22666.5	0.00300191
22674.5	0.00256541
22682.5	0.00219253
22690.5	0.00187035
22698.5	0.00158183
22706.5	0.00134374
22714.5	0.00113618
22722.5	0.000961817
22730.5	0.000792353
22738.5	0.000666021
22746.5	0.000557982
22754.5	0.0004655
22762.5	0.000381214
22770.5	0.000311162
22778.5	0.000259039
22786.5	0.000178751
22794.5	0.000145979
22802.5	0.000119178
22810.5	9.72311e-05
22818.5	7.1715e-05
22826.5	5.16211e-05
22834.5	4.27037e-05
22842.5	3.52486e-05
22850.5	0
22858.5	0
22866.5	0
22874.5	0
22882.5	0
22890.5	0
22898.5	0
22906.5	0
22914.5	0
22922.5	0
22930.5	0
22938.5	0
22946.5	0
22954.5	0
22962.5	0
22970.5	0
22978.5	0
22986.5	0
22994.5	0
23002.5	0
23010.5	0
23018.5	0
23026.5	0
23034.5	0
23042.5	0
23050.5	0
23058.5	0
23066.5	0
23074.5	0
23082.5	0
23090.5	0
23098.5	0
23106.5	0
23114.5	0
23122.5	0
23130.5	0
23138.5	0
23146.5	0
23154.5	0
23162.5	0
23170.5	0
23178.5	0
23186.5	0
23194.5	0
23202.5	0
23210.5	0
23218.5	0
23226.5	0
23234.5	0
23242.5	0
23250.5	0
23258.5	0
23266.5	0
23274.5	0
23282.5	0
23290.5	0
23298.5	0
23306.5	0
23314.5	0
23322.5	0
23330.5	0
23338.5	0
23346.5	0
23354.5	0
23362.5	0
23370.5	0
23378.5	0
23386.5	0
23394.5	0
23402.5	0
23410.5	0
23418.5	0
23426.5	0
23434.5	0
23442.5	0
23450.5	0
23458.5	0
23466.5	0
23474.5	0
23482.5	0
23490.5	0
23498.5	0
23506.5	0
23514.5	0
23522.5	0
23530.5	0
23538.5	0
23546.5	0
23554.5	0
23562.5	0
23570.5	0
23578.5	0
23586.5	0
23594.5	0
23602.5	0
23610.5	0
23618.5	0
23626.5	0
23634.5	0
23642.5	0
23650.5	0
23658.5	0
23666.5	0
23674.5	0
23682.5	0
23690.5	0
23698.5	0
23706.5	0
23714.5	0
23722.5	0
23730.5	0
23738.5	0
23746.5	0
23754.5	0
23762.5	0
23770.5	0
23778.5	0
23786.5	0
23794.5	0
23802.5	0
23810.5	0
23818.5	0
23826.5	0
23834.5	0
23842.5	0
23850.5	0
23858.5	0
23866.5	0
23874.5	0
23882.5	0
23890.5	0
23898.5	0
23906.5	0
23914.5	0
23922.5	0
23930.5	0
23938.5	0
23946.5	0
23954.5	0
23962.5	0
23970.5	0
23978.5	0
23986.5	0
23994.5	0
24002.5	0
24010.5	0
24018.5	0
24026.5	0
24034.5	0
24042.5	0
24050.5	0
24058.5	0
24066.5	0
24074.5	0
24082.5	0
24090.5	0
24098.5	0
24106.5	0
24114.5	0
24122.5	0
24130.5	0
24138.5	0
24146.5	0
24154.5	0
24162.5	0
24170.5	0
24178.5	0
24186.5	0
24194.5	0
24202.5	0
24210.5	0
24218.5	0
24226.5	0
24234.5	0
24242.5	0
24250.5	0
24258.5	0
24266.5	0
24274.5	0
24282.5	0
24290.5	0
24298.5	0
24306.5	0
24314.5	0
24322.5	0
24330.5	0
24338.5	0
24346.5	0
24354.5	0
24362.5	0
24370.5	0
24378.5	0
24386.5	0
24394.5	0
24402.5	0
24410.5	0
24418.5	0
24426.5	0
24434.5	0
24442.5	0
24450.5	0
24458.5	0
24466.5	0
24474.5	0
24482.5	0
24490.5	0
24498.5	0
24506.5	0
24514.5	0
24522.5	0
24530.5	0
24538.5	0
24546.5	0
24554.5	0
24562.5	0
24570.5	0
24578.5	0
24586.5	0
24594.5	0
24602.5	0
24610.5	0
24618.5	0
24626.5	0
24634.5	0
24642.5	0
24650.5	0
24658.5	0
24666.5	0
24674.5	0
24682.5	0
24690.5	0
24698.5	0
24706.5	0
24714.5	0
24722.5	0
24730.5	0
24738.5	0
24746.5	0
24754.5	0
24762.5	0
24770.5	0
24778.5	0
24786.5	0
24794.5	0
24802.5	0
24810.5	0
24818.5	0
24826.5	0
24834.5	0
24842.5	0
24850.5	0
24858.5	0
24866.5	0
24874.5	0
24882.5	0
24890.5	0
24898.5	0
24906.5	0
24914.5	0
24922.5	0
24930.5	0
24938.5	0
24946.5	0
24954.5	0
24962.5	0
24970.5	0
24978.5	0
24986.5	0
24994.5	0
25002.5	0
25010.5	0
25018.5	0
25026.5	0
25034.5	0
25042.5	0
25050.5	0
25058.5	0
25066.5	0
25074.5	0
25082.5	0
25090.5	0
25098.5	0
25106.5	0
25114.5	0
25122.5	0
25130.5	0
25138.5	0
25146.5	0
25154.5	0
25162.5	0
25170.5	0
25178.5	0
25186.5	0
25194.5	0
25202.5	0
25210.5	0
25218.5	0
25226.5	0
25234.5	0
25242.5	0
25250.5	0
25258.5	0
25266.5	0
25274.5	0
25282.5	0
25290.5	0
25298.5	0
25306.5	0
25314.5	0
25322.5	0
25330.5	0
25338.5	0
25346.5	0
25354.5	0
25362.5	0
25370.5	0
25378.5	0
25386.5	0
25394.5	0
25402.5	0
25410.5	0
25418.5	0
25426.5	0
25434.5	0
25442.5	0
25450.5	0
25458.5	0
25466.5	0
25474.5	0
25482.5	0
25490.5	0
25498.5	0
25506.5	0
25514.5	0
25522.5	0
25530.5	0
25538.5	0
25546.5	0
25554.5	0
25562.5	0
25570.5	0
25578.5	0
25586.5	0
25594.5	0
25602.5	0
25610.5	0
25618.5	0
25626.5	0
25634.5	0
25642.5	0
25650.5	0
25658.5	0
25666.5	0
25674.5	0
25682.5	0
25690.5	0
25698.5	0
25706.5	0
25714.5	0
25722.5	0
25730.5	0
25738.5	0
25746.5	0
25754.5	0
25762.5	0
25770.5	0
25778.5	0
25786.5	0
25794.5	0
25802.5	0
25810.5	0
25818.5	0
25826.5	0
25834.5	0
25842.5	0
25850.5	0
25858.5	0
25866.5	0
25874.5	0
25882.5	0
25890.5	0
25898.5	0
25906.5	0
25914.5	0
25922.5	0
25930.5	0
25938.5	0
25946.5	0
25954.5	0
25962.5	0
25970.5	0
25978.5	0
25986.5	0
25994.5	0
26002.5	0
26010.5	0
26018.5	0
26026.5	0
26034.5	0
26042.5	0
26050.5	0
26058.5	0
26066.5	0
26074.5	0
26082.5	0
26090.5	0
26098.5	0
26106.5	0
26114.5	0
26122.5	0
26130.5	0
26138.5	0
26146.5	0
26154.5	0
26162.5	0
26170.5	0
26178.5	0
26186.5	0
26194.5	0
26202.5	0
26210.5	0
26218.5	0
26226.5	0
26234.5	0
26242.5	0
26250.5	0
26258.5	0
26266.5	0
26274.5	0
26282.5	0
26290.5	0
26298.5	0
26306.5	0
26314.5	0
26322.5	0
26330.5	0
26338.5	0
26346.5	0
26354.5	0
26362.5	0
26370.5	0
26378.5	0
26386.5	0
26394.5	0
26402.5	0
26410.5	0
26418.5	0
26426.5	0
26434.5	0
26442.5	0
26450.5	0
26458.5	0
26466.5	0
26474.5	0
26482.5	0
26490.5	0
26498.5	0
26506.5	0
26514.5	0
26522.5	0
26530.5	0
26538.5	0
26546.5	0
26554.5	0
26562.5	0
26570.5	0
26578.5	0
26586.5	0
26594.5	0
26602.5	0
26610.5	0
26618.5	0
26626.5	0
26634.5	0
26642.5	0
26650.5	0
26658.5	0
26666.5	0
26674.5	0
26682.5	0
26690.5	0
26698.5	0
26706.5	0
26714.5	0
26722.5	0
26730.5	0
26738.5	0
26746.5	0
26754.5	0
26762.5	0
26770.5	0
26778.5	0
26786.5	0
26794.5	0
26802.5	0
26810.5	0
26818.5	0
26826.5	0
26834.5	0
26842.5	0
26850.5	0
26858.5	0
26866.5	0
26874.5	0
26882.5	0
26890.5	0
26898.5	0
26906.5	0
26914.5	0
26922.5	0
26930.5	0
26938.5	0
26946.5	0
26954.5	0
26962.5	0
26970.5	0
26978.5	0
26986.5	0
26994.5	0
27002.5	0
27010.5	0
27018.5	0
27026.5	0
27034.5	0
27042.5	0
27050.5	0
27058.5	0
27066.5	0
27074.5	0
27082.5	0
27090.5	0
27098.5	0
27106.5	0
27114.5	0
27122.5	0
27130.5	0
27138.5	0
27146.5	0
27154.5	0
27162.5	0
27170.5	0
27178.5	0
27186.5	0
27194.5	0
27202.5	0
27210.5	0
27218.5	0
27226.5	0
27234.5	0
27242.5	0
27250.5	0
27258.5	0
27266.5	0
27274.5	0
27282.5	0
27290.5	0
27298.5	0
27306.5	0
27314.5	0
27322.5	0
27330.5	0
27338.5	0
27346.5	0
27354.5	0
27362.5	0
27370.5	0
27378.5	0
27386.5	0
27394.5	0
27402.5	0
27410.5	0
27418.5	0
27426.5	0
27434.5	0
27442.5	0
27450.5	0
27458.5	0
27466.5	0
27474.5	0
27482.5	0
27490.5	0
27498.5	0
27506.5	0
27514.5	0
27522.5	0
27530.5	0
27538.5	0
27546.5	0
27554.5	0
27562.5	0
27570.5	0
27578.5	0
27586.5	0
27594.5	0
27602.5	0
27610.5	0
27618.5	0
27626.5	0
27634.5	0
27642.5	0
27650.5	0
27658.5	0
27666.5	0
27674.5	0
27682.5	0
27690.5	0
27698.5	0
27706.5	0
27714.5	0
27722.5	0
27730.5	0
27738.5	0
27746.5	0
27754.5	0
27762.5	0
27770.5	0
27778.5	0
27786.5	0
27794.5	0
27802.5	0
27810.5	0
27818.5	0
27826.5	0
27834.5	0
27842.5	0
27850.5	0
27858.5	0
27866.5	0
27874.5	0
27882.5	0
27890.5	0
27898.5	0
27906.5	0
27914.5	0
27922.5	0
27930.5	0
27938.5	0
27946.5	0
27954.5	0
27962.5	0
27970.5	0
27978.5	0
27986.5	0
27994.5	0
28002.5	0
28010.5	0
28018.5	0
28026.5	0
28034.5	0
28042.5	0
28050.5	0
28058.5	0
28066.5	0
28074.5	0
28082.5	0
28090.5	0
28098.5	0
28106.5	0
28114.5	0
28122.5	0
28130.5	0
28138.5	0
28146.5	0
28154.5	0
28162.5	0
28170.5	0
28178.5	0
28186.5	0
28194.5	0
28202.5	0
28210.5	0
28218.5	0
28226.5	0
28234.5	0
28242.5	0
28250.5	0
28258.5	0
28266.5	0
28274.5	0
28282.5	0
28290.5	0
28298.5	0
28306.5	0
28314.5	0
28322.5	0
28330.5	0
28338.5	0
28346.5	0
28354.5	0
28362.5	0
28370.5	0
28378.5	0
28386.5	0
28394.5	0
28402.5	0
28410.5	0
28418.5	0
28426.5	0
28434.5	0
28442.5	0
28450.5	0
28458.5	0
28466.5	0
28474.5	0
28482.5	0
28490.5	0
28498.5	0
28506.5	0
28514.5	0
28522.5	0
28530.5	0
28538.5	0
28546.5	0
28554.5	0
28562.5	0
28570.5	0
28578.5	0
28586.5	0
28594.5	0
28602.5	0
28610.5	0
28618.5	0
28626.5	0
28634.5	0
28642.5	0
28650.5	0
28658.5	0
28666.5	0
28674.5	0
28682.5	0
28690.5	0
28698.5	0
28706.5	0
28714.5	0
28722.5	0
28730.5	0
28738.5	0
28746.5	0
28754.5	0
28762.5	0
28770.5	0
28778.5	0
28786.5	0
28794.5	0
28802.5	0
28810.5	0
28818.5	0
28826.5	0
28834.5	0
28842.5	0
28850.5	0
28858.5	0
28866.5	0
28874.5	0
28882.5	0
28890.5	0
28898.5	0
28906.5	0
28914.5	0
28922.5	0
28930.5	0
28938.5	0
28946.5	0
28954.5	0
28962.5	0
28970.5	0
28978.5	0
28986.5	0
28994.5	0
29002.5	0
29010.5	0
29018.5	0
29026.5	0
29034.5	0
29042.5	0
29050.5	0
29058.5	0
29066.5	0
29074.5	0
29082.5	0
29090.5	0
29098.5	0
29106.5	0
29114.5	0
29122.5	0
29130.5	0
29138.5	0
29146.5	0
29154.5	0
29162.5	0
29170.5	0
29178.5	0
29186.5	0
29194.5	0
29202.5	0
29210.5	0
29218.5	0
29226.5	0
29234.5	0
29242.5	0
29250.5	0
29258.5	0
29266.5	0
29274.5	0
29282.5	0
29290.5	0
29298.5	0
29306.5	0
29314.5	0
29322.5	0
29330.5	0
29338.5	0
29346.5	0
29354.5	0
29362.5	0
29370.5	0
29378.5	0
29386.5	0
29394.5	0
29402.5	0
29410.5	0
29418.5	0
29426.5	0
29434.5	0
29442.5	0
29450.5	0
29458.5	0
29466.5	0
29474.5	0
29482.5	0
29490.5	0
29498.5	0
29506.5	0
29514.5	0
29522.5	0
29530.5	0
29538.5	0
29546.5	0
29554.5	0
29562.5	0
29570.5	0
29578.5	0
29586.5	0
29594.5	0
29602.5	0
29610.5	0
29618.5	0
29626.5	0
29634.5	0
29642.5	0
29650.5	0
29658.5	0
29666.5	0
29674.5	0
29682.5	0
29690.5	0
29698.5	0
29706.5	0
29714.5	0
29722.5	0
29730.5	0
29738.5	0
29746.5	0
29754.5	0
29762.5	0
29770.5	0
29778.5	0
29786.5	0
29794.5	0
29802.5	0
29810.5	0
29818.5	0
29826.5	0
29834.5	0
29842.5	0
29850.5	0
29858.5	0
29866.5	0
29874.5	0
29882.5	0
29890.5	0
29898.5	0
29906.5	0
29914.5	0
29922.5	0
29930.5	0
29938.5	0
29946.5	0
29954.5	0
29962.5	0
29970.5	0
29978.5	0
29986.5	0
29994.5	0
30002.5	0
30010.5	0
30018.5	0
30026.5	0
30034.5	0
30042.5	0
30050.5	0
30058.5	0
30066.5	0
30074.5	0
30082.5	0
30090.5	0
30098.5	0
30106.5	0
30114.5	0
30122.5	0
30130.5	0
30138.5	0
30146.5	0
30154.5	0
30162.5	0
30170.5	0
30178.5	0
30186.5	0
30194.5	0
30202.5	0
30210.5	0
30218.5	0
30226.5	0
30234.5	0
30242.5	0
30250.5	0
30258.5	0
30266.5	0
30274.5	0
30282.5	0
30290.5	0
30298.5	0
30306.5	0
30314.5	0
30322.5	0
30330.5	0
30338.5	0
30346.5	0
30354.5	0
30362.5	0
30370.5	0
30378.5	0
30386.5	0
30394.5	0
30402.5	0
30410.5	0
30418.5	0
30426.5	0
30434.5	0
30442.5	0
30450.5	0
30458.5	0
30466.5	0
30474.5	0
30482.5	0
30490.5	0
30498.5	0
30506.5	0
30514.5	0
30522.5	0
30530.5	0
30538.5	0
30546.5	0
30554.5	0
30562.5	0
30570.5	0
30578.5	0
30586.5	0
30594.5	0
30602.5	0
30610.5	0
30618.5	0
30626.5	0
30634.5	0
30642.5	0
30650.5	0
30658.5	0
30666.5	0
30674.5	0
30682.5	0
30690.5	0
30698.5	0
30706.5	0
30714.5	0
30722.5	0
30730.5	0
30738.5	0
30746.5	0
30754.5	0
30762.5	0
30770.5	0
30778.5	0
30786.5	0
30794.5	0
30802.5	0
30810.5	0
30818.5	0
30826.5	0
30834.5	0
30842.5	0
30850.5	0
30858.5	0
30866.5	0
30874.5	0
30882.5	0
30890.5	0
30898.5	0
30906.5	0
30914.5	0
30922.5	0
30930.5	0
30938.5	0
30946.5	0
30954.5	0
30962.5	0
30970.5	0
30978.5	0
30986.5	0
30994.5	0
31002.5	0
31010.5	0
31018.5	0
31026.5	0
31034.5	0
31042.5	0
31050.5	0
31058.5	0
31066.5	0
31074.5	0
31082.5	0
31090.5	0
31098.5	0
31106.5	0
31114.5	0
31122.5	0
31130.5	0
31138.5	0
31146.5	0
31154.5	0
31162.5	0
31170.5	0
31178.5	0
31186.5	0
31194.5	0
31202.5	0
31210.5	0
31218.5	0
31226.5	0
31234.5	0
31242.5	0
31250.5	0
31258.5	0
31266.5	0
31274.5	0
31282.5	0
31290.5	0
31298.5	0
31306.5	0
31314.5	0
31322.5	0
31330.5	0
31338.5	0
31346.5	0
31354.5	0
31362.5	0
31370.5	0
31378.5	0
31386.5	0
31394.5	0
31402.5	0
31410.5	0
31418.5	0
31426.5	0
31434.5	0
31442.5	0
31450.5	0
31458.5	0
31466.5	0
31474.5	0
31482.5	0
31490.5	0
31498.5	0
31506.5	0
31514.5	0
31522.5	0
31530.5	0
31538.5	0
31546.5	0
31554.5	0
31562.5	0
31570.5	0
31578.5	0
31586.5	0
31594.5	0
31602.5	0
31610.5	0
31618.5	0
31626.5	0
31634.5	0
31642.5	0
31650.5	0
31658.5	0
31666.5	0
31674.5	0
31682.5	0
31690.5	0
31698.5	0
31706.5	0
31714.5	0
31722.5	0
31730.5	0
31738.5	0
31746.5	0
31754.5	0
31762.5	0
31770.5	0
31778.5	0
31786.5	0
31794.5	0
31802.5	0
31810.5	0
31818.5	0
31826.5	0
31834.5	0
31842.5	0
31850.5	0
31858.5	0
31866.5	0
31874.5	0
31882.5	0
31890.5	0
31898.5	0
31906.5	0
31914.5	0
31922.5	0
31930.5	0
31938.5	0
31946.5	0
31954.5	0
31962.5	0
31970.5	0
31978.5	0
31986.5	0
31994.5	0
32002.5	0
32010.5	0
32018.5	0
32026.5	0
32034.5	0
32042.5	0
32050.5	0
32058.5	0
32066.5	0
32074.5	0
32082.5	0
32090.5	0
32098.5	0
32106.5	0
[truncated: 1,755 more rows]

## Sheet: Fig.3d
tCzphB-Fl
Final spectrum		Dipole Strength
Wave number	Normalized Intensity	Wave number	Normalized Intensity
cm-2	a.u.	cm-3	a.u.
14105.9	6.03468e-05	19300	0.0388222
14113.9	6.19157e-05	19419.9	0.0612684
14121.9	6.35198e-05	19910.4	0.044094
14129.9	6.51568e-05	19922.9	0.0803511
14137.9	6.6824e-05	20005.3	0.0602492
14145.9	6.85196e-05	20037	0.137995
14153.9	7.0241e-05	20042.5	0.0938279
14161.9	7.19859e-05	20074.2	0.433352
14169.9	7.37513e-05	20105.9	1
14177.9	7.55349e-05
14185.9	7.73331e-05
14193.9	7.91438e-05
14201.9	8.09634e-05
14209.9	8.27888e-05
14217.9	8.46177e-05
14225.9	8.64462e-05
14233.9	8.82715e-05
14241.9	9.00911e-05
14249.9	9.19014e-05
14257.9	9.36992e-05
14265.9	9.54832e-05
14273.9	9.72495e-05
14281.9	9.89958e-05
14289.9	0.00010072
14297.9	0.000102419
14305.9	0.000104093
14313.9	0.000105738
14321.9	0.000107353
14329.9	0.000108936
14337.9	0.000110489
14345.9	0.000112007
14353.9	0.000113491
14361.9	0.00011494
14369.9	0.000116358
14377.9	0.00011774
14385.9	0.000119089
14393.9	0.000120403
14401.9	0.000121686
14409.9	0.000122941
14417.9	0.000124166
14425.9	0.000125364
14433.9	0.000126534
14441.9	0.000127684
14449.9	0.000128817
14457.9	0.00012993
14465.9	0.00013103
14473.9	0.000132121
14481.9	0.000133205
14489.9	0.00013429
14497.9	0.000135377
14505.9	0.000136472
14513.9	0.00013758
14521.9	0.000138706
14529.9	0.000139855
14537.9	0.000141035
14545.9	0.00014225
14553.9	0.000143508
14561.9	0.000144815
14569.9	0.000146178
14577.9	0.000147603
14585.9	0.0001491
14593.9	0.000150675
14601.9	0.000152337
14609.9	0.000154093
14617.9	0.000155953
14625.9	0.000157924
14633.9	0.000160017
14641.9	0.000162238
14649.9	0.0001646
14657.9	0.00016711
14665.9	0.000169778
14673.9	0.000172614
14681.9	0.000175629
14689.9	0.000178831
14697.9	0.00018223
14705.9	0.000185835
14713.9	0.000189657
14721.9	0.000193705
14729.9	0.000197988
14737.9	0.000202515
14745.9	0.000207291
14753.9	0.000212327
14761.9	0.000217631
14769.9	0.000223207
14777.9	0.000229061
14785.9	0.000235199
14793.9	0.000241624
14801.9	0.00024834
14809.9	0.000255347
14817.9	0.000262647
14825.9	0.000270238
14833.9	0.000278118
14841.9	0.000286284
14849.9	0.00029473
14857.9	0.00030345
14865.9	0.000312435
14873.9	0.000321676
14881.9	0.00033116
14889.9	0.000340876
14897.9	0.000350808
14905.9	0.000360939
14913.9	0.000371252
14921.9	0.000381728
14929.9	0.000392345
14937.9	0.000403083
14945.9	0.000413919
14953.9	0.000424827
14961.9	0.000435783
14969.9	0.000446761
14977.9	0.000457736
14985.9	0.000468685
14993.9	0.000479576
15001.9	0.000490382
15009.9	0.000501078
15017.9	0.000511644
15025.9	0.000522051
15033.9	0.00053227
15041.9	0.000542282
15049.9	0.00055207
15057.9	0.00056161
15065.9	0.000570879
15073.9	0.00057986
15081.9	0.000588547
15089.9	0.000596918
15097.9	0.00060497
15105.9	0.000612688
15113.9	0.000620064
15121.9	0.000627098
15129.9	0.00063379
15137.9	0.000640135
15145.9	0.000646138
15153.9	0.000651799
15161.9	0.000657135
15169.9	0.000662143
15177.9	0.000666844
15185.9	0.000671243
15193.9	0.000675358
15201.9	0.000679202
15209.9	0.000682796
15217.9	0.000686147
15225.9	0.000689279
15233.9	0.000692212
15241.9	0.00069498
15249.9	0.00069758
15257.9	0.000700037
15265.9	0.000702379
15273.9	0.000704627
15281.9	0.000706809
15289.9	0.000708928
15297.9	0.000711026
15305.9	0.000713109
15313.9	0.000715193
15321.9	0.000717313
15329.9	0.000719486
15337.9	0.000721721
15345.9	0.000724049
15353.9	0.000726489
15361.9	0.000729057
15369.9	0.000731776
15377.9	0.00073466
15385.9	0.000737731
15393.9	0.000741005
15401.9	0.000744511
15409.9	0.000748266
15417.9	0.000752283
15425.9	0.000756593
15433.9	0.000761205
15441.9	0.000766155
15449.9	0.000771452
15457.9	0.000777126
15465.9	0.000783205
15473.9	0.000789714
15481.9	0.000796673
15489.9	0.000804111
15497.9	0.00081206
15505.9	0.000820543
15513.9	0.00082959
15521.9	0.000839232
15529.9	0.000849492
15537.9	0.000860405
15545.9	0.000872002
15553.9	0.000884306
15561.9	0.000897352
15569.9	0.000911162
15577.9	0.000925768
15585.9	0.000941196
15593.9	0.000957463
15601.9	0.000974606
15609.9	0.000992628
15617.9	0.00101156
15625.9	0.00103142
15633.9	0.00105221
15641.9	0.00107395
15649.9	0.00109664
15657.9	0.00112028
15665.9	0.00114487
15673.9	0.00117042
15681.9	0.00119691
15689.9	0.00122431
15697.9	0.00125262
15705.9	0.00128182
15713.9	0.00131186
15721.9	0.00134272
15729.9	0.00137435
15737.9	0.00140672
15745.9	0.00143977
15753.9	0.00147344
15761.9	0.00150769
15769.9	0.00154244
15777.9	0.00157762
15785.9	0.00161317
15793.9	0.001649
15801.9	0.00168505
15809.9	0.00172122
15817.9	0.00175743
15825.9	0.0017936
15833.9	0.00182964
15841.9	0.00186545
15849.9	0.00190095
15857.9	0.00193604
15865.9	0.00197065
15873.9	0.00200467
15881.9	0.00203803
15889.9	0.00207064
15897.9	0.00210242
15905.9	0.00213329
15913.9	0.00216318
15921.9	0.00219202
15929.9	0.00221976
15937.9	0.00224632
15945.9	0.00227168
15953.9	0.00229577
15961.9	0.00231856
15969.9	0.00234003
15977.9	0.00236016
15985.9	0.00237893
15993.9	0.00239632
16001.9	0.00241235
16009.9	0.00242702
16017.9	0.0024404
16025.9	0.00245243
16033.9	0.00246319
16041.9	0.00247269
16049.9	0.00248111
16057.9	0.00248836
16065.9	0.00249455
16073.9	0.00249972
16081.9	0.00250399
16089.9	0.00250752
16097.9	0.00251024
16105.9	0.00251234
16113.9	0.00251385
16121.9	0.00251493
16129.9	0.00251578
16137.9	0.00251635
16145.9	0.00251682
16153.9	0.00251732
16161.9	0.00251799
16169.9	0.00251895
16177.9	0.00252032
16185.9	0.00252222
16193.9	0.00252483
16201.9	0.00252825
16209.9	0.00253262
16217.9	0.00253809
16225.9	0.00254479
16233.9	0.00255289
16241.9	0.00256249
16249.9	0.00257377
16257.9	0.00258684
16265.9	0.00260188
16273.9	0.00261902
16281.9	0.00263841
16289.9	0.00266019
16297.9	0.00268451
16305.9	0.00271152
16313.9	0.00274136
16321.9	0.00277419
16329.9	0.00281016
16337.9	0.00284938
16345.9	0.00289202
16353.9	0.00293821
16361.9	0.00298812
16369.9	0.00304184
16377.9	0.00309951
16385.9	0.00316123
16393.9	0.00322715
16401.9	0.00329738
16409.9	0.00337197
16417.9	0.00345105
16425.9	0.00353467
16433.9	0.0036229
16441.9	0.00371578
16449.9	0.00381337
16457.9	0.00391561
16465.9	0.00402255
16473.9	0.00413413
16481.9	0.00425033
16489.9	0.00437101
16497.9	0.00449609
16505.9	0.00462548
16513.9	0.00475897
16521.9	0.0048964
16529.9	0.00503752
16537.9	0.00518216
16545.9	0.00532999
16553.9	0.00548071
16561.9	0.00563397
16569.9	0.00578949
16577.9	0.00594683
16585.9	0.00610559
16593.9	0.00626538
16601.9	0.00642574
16609.9	0.00658615
16617.9	0.0067462
16625.9	0.00690537
16633.9	0.0070632
16641.9	0.00721907
16649.9	0.00737264
16657.9	0.00752327
16665.9	0.00767062
16673.9	0.00781405
16681.9	0.00795313
16689.9	0.0080875
16697.9	0.00821667
16705.9	0.00834024
16713.9	0.00845786
16721.9	0.00856917
16729.9	0.00867386
16737.9	0.00877175
16745.9	0.00886257
16753.9	0.00894611
16761.9	0.00902231
16769.9	0.00909105
16777.9	0.00915224
16785.9	0.00920596
16793.9	0.00925226
16801.9	0.00929118
16809.9	0.00932291
16817.9	0.00934757
16825.9	0.00936543
16833.9	0.00937672
16841.9	0.00938174
16849.9	0.00938081
16857.9	0.00937432
16865.9	0.0093625
16873.9	0.00934588
16881.9	0.00932478
16889.9	0.00929967
16897.9	0.00927092
16905.9	0.00923902
16913.9	0.00920431
16921.9	0.00916739
16929.9	0.00912851
16937.9	0.00908821
16945.9	0.00904679
16953.9	0.00900467
16961.9	0.00896232
16969.9	0.00892002
16977.9	0.00887817
16985.9	0.00883702
16993.9	0.00879694
17001.9	0.00875819
17009.9	0.00872113
17017.9	0.0086859
17025.9	0.00865279
17033.9	0.00862196
17041.9	0.00859379
17049.9	0.00856828
17057.9	0.00854562
17065.9	0.00852593
17073.9	0.00850945
17081.9	0.00849647
17089.9	0.00848674
17097.9	0.00848061
17105.9	0.00847808
17113.9	0.00847941
17121.9	0.00848457
17129.9	0.00849372
17137.9	0.00850692
17145.9	0.00852429
17153.9	0.00854597
17161.9	0.00857192
17169.9	0.00860241
17177.9	0.00863738
17185.9	0.00867697
17193.9	0.00872131
17201.9	0.0087705
17209.9	0.00882462
17217.9	0.00888376
17225.9	0.00894797
17233.9	0.00901738
17241.9	0.00909212
17249.9	0.00917219
17257.9	0.00925768
17265.9	0.00934864
17273.9	0.00944519
17281.9	0.00954744
17289.9	0.00965528
17297.9	0.00976881
17305.9	0.00988807
17313.9	0.0100131
17321.9	0.010144
17329.9	0.0102805
17337.9	0.0104227
17345.9	0.0105708
17353.9	0.0107245
17361.9	0.0108838
17369.9	0.0110485
17377.9	0.0112188
17385.9	0.0113943
17393.9	0.0115751
17401.9	0.0117609
17409.9	0.0119517
17417.9	0.0121472
17425.9	0.0123474
17433.9	0.012552
17441.9	0.0127608
17449.9	0.0129734
17457.9	0.0131899
17465.9	0.0134098
17473.9	0.0136331
17481.9	0.0138593
17489.9	0.0140881
17497.9	0.0143193
17505.9	0.0145526
17513.9	0.0147877
17521.9	0.0150242
17529.9	0.0152618
17537.9	0.0155001
17545.9	0.0157389
17553.9	0.0159778
17561.9	0.0162163
17569.9	0.0164541
17577.9	0.016691
17585.9	0.0169266
17593.9	0.0171604
17601.9	0.0173922
17609.9	0.0176218
17617.9	0.0178487
17625.9	0.0180729
17633.9	0.0182938
17641.9	0.0185114
17649.9	0.0187254
17657.9	0.0189359
17665.9	0.0191425
17673.9	0.0193449
17681.9	0.0195429
17689.9	0.0197372
17697.9	0.019928
17705.9	0.0201138
17713.9	0.0202957
17721.9	0.0204733
17729.9	0.0206492
17737.9	0.0208206
17745.9	0.0209888
17753.9	0.0211532
17761.9	0.0213149
17769.9	0.0214766
17777.9	0.0216347
17785.9	0.0217917
17793.9	0.0219481
17801.9	0.0221045
17809.9	0.0222616
17817.9	0.0224203
17825.9	0.0225814
17833.9	0.0227455
17841.9	0.0229138
17849.9	0.0230871
17857.9	0.0232668
17865.9	0.0234533
17873.9	0.0236482
17881.9	0.0238527
17889.9	0.0240677
17897.9	0.0242948
17905.9	0.0245354
17913.9	0.0247909
17921.9	0.0250622
17929.9	0.0253511
17937.9	0.0256591
17945.9	0.0259878
17953.9	0.0263386
17961.9	0.0267131
17969.9	0.0271133
17977.9	0.0275406
17985.9	0.0279962
17993.9	0.0284822
18001.9	0.0290001
18009.9	0.0295524
18017.9	0.0301389
18025.9	0.0307623
18033.9	0.0314239
18041.9	0.0321265
18049.9	0.0328689
18057.9	0.0336535
18065.9	0.0344814
18073.9	0.0353539
18081.9	0.0362718
18089.9	0.0372359
18097.9	0.0382464
18105.9	0.0393042
18113.9	0.0404091
18121.9	0.0415614
18129.9	0.0427603
18137.9	0.0440052
18145.9	0.0452955
18153.9	0.0466299
18161.9	0.0480078
18169.9	0.0494261
18177.9	0.0508836
18185.9	0.052377
18193.9	0.0539047
18201.9	0.055463
18209.9	0.0570488
18217.9	0.0586583
18225.9	0.0602877
18233.9	0.0619326
18241.9	0.0635887
18249.9	0.065251
18257.9	0.0669146
18265.9	0.0685747
18273.9	0.0702259
18281.9	0.0718628
18289.9	0.0734798
18297.9	0.0750714
18305.9	0.0766324
18313.9	0.0781578
18321.9	0.0796411
18329.9	0.0810781
18337.9	0.0824644
18345.9	0.0837943
18353.9	0.0850638
18361.9	0.0862684
18369.9	0.0874046
18377.9	0.0884702
18385.9	0.0894611
18393.9	0.0903746
18401.9	0.0912095
18409.9	0.091964
18417.9	0.0926381
18425.9	0.0932295
18433.9	0.0937401
18441.9	0.0941698
18449.9	0.0945199
18457.9	0.0947914
18465.9	0.0949869
18473.9	0.0951082
18481.9	0.0951589
18489.9	0.0951415
18497.9	0.0950598
18505.9	0.0949185
18513.9	0.0947203
18521.9	0.0944697
18529.9	0.094172
18537.9	0.0938321
18545.9	0.0934517
18553.9	0.093038
18561.9	0.0925941
18569.9	0.0921267
18577.9	0.091637
18585.9	0.0911309
18593.9	0.0906124
18601.9	0.0900885
18609.9	0.089557
18617.9	0.0890252
18625.9	0.0884942
18633.9	0.0879681
18641.9	0.08745
18649.9	0.0869425
18657.9	0.0864475
18665.9	0.0859667
18673.9	0.0855024
18681.9	0.0850558
18689.9	0.0846324
18697.9	0.084228
18705.9	0.0838459
18713.9	0.0834877
18721.9	0.0831607
18729.9	0.0828554
18737.9	0.0825768
18745.9	0.0823267
18753.9	0.0821063
18761.9	0.0819188
18769.9	0.0817615
18777.9	0.0816375
18785.9	0.0815486
18793.9	0.0814993
18801.9	0.0814851
18809.9	0.0815109
18817.9	0.0815788
18825.9	0.0816899
18833.9	0.0818468
18841.9	0.0820512
18849.9	0.0823067
18857.9	0.0826137
18865.9	0.0829754
18873.9	0.0833935
18881.9	0.0838712
18889.9	0.084412
18897.9	0.0850154
18905.9	0.085685
18913.9	0.0864235
18921.9	0.087234
18929.9	0.088116
18937.9	0.0890718
18945.9	0.0901036
18953.9	0.0912131
18961.9	0.0924017
18969.9	0.0936694
18977.9	0.0950171
18985.9	0.096447
18993.9	0.0979574
19001.9	0.0995477
19009.9	0.101219
19017.9	0.102972
19025.9	0.104802
19033.9	0.106708
19041.9	0.10869
19049.9	0.110744
19057.9	0.112869
19065.9	0.115061
19073.9	0.117317
19081.9	0.119634
19089.9	0.122007
19097.9	0.12443
19105.9	0.126903
19113.9	0.129416
19121.9	0.131968
19129.9	0.134548
19137.9	0.137155
19145.9	0.13978
19153.9	0.142419
19161.9	0.145064
19169.9	0.147704
19177.9	0.15034
19185.9	0.152957
19193.9	0.155556
19201.9	0.158121
19209.9	0.160653
19217.9	0.163136
19225.9	0.165575
19233.9	0.167949
19241.9	0.170256
19249.9	0.17249
19257.9	0.174645
19265.9	0.176716
19273.9	0.178696
19281.9	0.180579
19289.9	0.18236
19297.9	0.184035
19305.9	0.185605
19313.9	0.187058
19321.9	0.188395
19329.9	0.189613
19337.9	0.190725
19345.9	0.191715
19353.9	0.192577
19361.9	0.19332
19369.9	0.193946
19377.9	0.194503
19385.9	0.194911
19393.9	0.195214
19401.9	0.195418
19409.9	0.195633
19417.9	0.195674
19425.9	0.195638
19433.9	0.195535
19441.9	0.195373
19449.9	0.195168
19457.9	0.194928
19465.9	0.194667
19473.9	0.194399
19481.9	0.194139
19489.9	0.193902
19497.9	0.193704
19505.9	0.193563
19513.9	0.193497
19521.9	0.193525
19529.9	0.193667
19537.9	0.193944
19545.9	0.194376
19553.9	0.194986
19561.9	0.195797
19569.9	0.196832
19577.9	0.198115
19585.9	0.199672
19593.9	0.201527
19601.9	0.203707
19609.9	0.206237
19617.9	0.209146
19625.9	0.212459
19633.9	0.216205
19641.9	0.22041
19649.9	0.225104
19657.9	0.230312
19665.9	0.236062
19673.9	0.242382
19681.9	0.249295
19689.9	0.25683
19697.9	0.265008
19705.9	0.273854
19713.9	0.283388
19721.9	0.29363
19729.9	0.304597
19737.9	0.316303
19745.9	0.328761
19753.9	0.341979
19761.9	0.355963
19769.9	0.370713
19777.9	0.386225
19785.9	0.402495
19793.9	0.419508
19801.9	0.437247
19809.9	0.455688
19817.9	0.474803
19825.9	0.494559
19833.9	0.51491
19841.9	0.535812
19849.9	0.557216
19857.9	0.579051
19865.9	0.601259
19873.9	0.623761
19881.9	0.646485
19889.9	0.669346
19897.9	0.692248
19905.9	0.7151
19913.9	0.737802
19921.9	0.76025
19929.9	0.782338
19937.9	0.803951
19945.9	0.824991
19953.9	0.845333
19961.9	0.864871
19969.9	0.883489
19977.9	0.90108
19985.9	0.917534
19993.9	0.932753
20001.9	0.946634
20009.9	0.959089
20017.9	0.970025
20025.9	0.979365
20033.9	0.987038
20041.9	0.992988
20049.9	0.997156
20057.9	0.999502
20065.9	1
20073.9	0.998623
20081.9	0.995365
20089.9	0.990233
20097.9	0.983244
20105.9	0.974419
20113.9	0.963799
20121.9	0.951429
20129.9	0.937374
20137.9	0.921707
20145.9	0.904502
20153.9	0.885848
20161.9	0.865839
20169.9	0.844582
20177.9	0.822178
20185.9	0.798748
20193.9	0.774407
20201.9	0.749275
20209.9	0.723472
20217.9	0.697122
20225.9	0.67035
20233.9	0.643272
20241.9	0.616007
20249.9	0.588675
20257.9	0.561384
20265.9	0.534243
20273.9	0.507352
20281.9	0.480802
20289.9	0.454684
20297.9	0.429082
20305.9	0.404069
20313.9	0.379712
20321.9	0.356066
20329.9	0.333188
20337.9	0.311119
20345.9	0.289896
20353.9	0.269545
20361.9	0.25009
20369.9	0.231545
20377.9	0.213918
20385.9	0.197209
20393.9	0.181418
20401.9	0.166535
20409.9	0.152545
20417.9	0.139428
20425.9	0.127167
20433.9	0.115736
20441.9	0.105106
20449.9	0.0952477
20457.9	0.0861276
20465.9	0.0777122
20473.9	0.069969
20481.9	0.0628613
20489.9	0.056353
20497.9	0.0504099
20505.9	0.044996
20513.9	0.0400766
20521.9	0.0356173
20529.9	0.0315857
20537.9	0.0279497
20545.9	0.0246785
20553.9	0.0217426
20561.9	0.0191133
20569.9	0.0167674
20577.9	0.0146751
20585.9	0.0128181
20593.9	0.0111685
20601.9	0.00971282
20609.9	0.00842418
20617.9	0.00729444
20625.9	0.00629537
20633.9	0.00542744
20641.9	0.00466912
20649.9	0.00400807
20657.9	0.00343298
20665.9	0.00293306
20673.9	0.00250004
20681.9	0.0021273
20689.9	0.00180588
20697.9	0.0015298
20705.9	0.00128724
20713.9	0.00108465
20721.9	0.000912193
20729.9	0.000765427
20737.9	0.0006276
20745.9	0.00051615
20753.9	0.000430386
20761.9	0.000357606
20769.9	0.000295664
20777.9	0.00020497
20785.9	0.000169177
20793.9	0.000138456
20801.9	0.000111023
20809.9	0
20817.9	0
20825.9	0
20833.9	0
20841.9	0
20849.9	0
20857.9	0
20865.9	0
20873.9	0
20881.9	0
20889.9	0
20897.9	0
20905.9	0
20913.9	0
20921.9	0
20929.9	0
20937.9	0
20945.9	0
20953.9	0
20961.9	0
20969.9	0
20977.9	0
20985.9	0
20993.9	0
21001.9	0
21009.9	0
21017.9	0
21025.9	0
21033.9	0
21041.9	0
21049.9	0
21057.9	0
21065.9	0
21073.9	0
21081.9	0
21089.9	0
21097.9	0
21105.9	0
21113.9	0
21121.9	0
21129.9	0
21137.9	0
21145.9	0
21153.9	0
21161.9	0
21169.9	0
21177.9	0
21185.9	0
21193.9	0
21201.9	0
21209.9	0
21217.9	0
21225.9	0
21233.9	0
21241.9	0
21249.9	0
21257.9	0
21265.9	0
21273.9	0
21281.9	0
21289.9	0
21297.9	0
21305.9	0
21313.9	0
21321.9	0
21329.9	0
21337.9	0
21345.9	0
21353.9	0
21361.9	0
21369.9	0
21377.9	0
21385.9	0
21393.9	0
21401.9	0
21409.9	0
21417.9	0
21425.9	0
21433.9	0
21441.9	0
21449.9	0
21457.9	0
21465.9	0
21473.9	0
21481.9	0
21489.9	0
21497.9	0
21505.9	0
21513.9	0
21521.9	0
21529.9	0
21537.9	0
21545.9	0
21553.9	0
21561.9	0
21569.9	0
21577.9	0
21585.9	0
21593.9	0
21601.9	0
21609.9	0
21617.9	0
21625.9	0
21633.9	0
21641.9	0
21649.9	0
21657.9	0
21665.9	0
21673.9	0
21681.9	0
21689.9	0
21697.9	0
21705.9	0
21713.9	0
21721.9	0
21729.9	0
21737.9	0
21745.9	0
21753.9	0
21761.9	0
21769.9	0
21777.9	0
21785.9	0
21793.9	0
21801.9	0
21809.9	0
21817.9	0
21825.9	0
21833.9	0
21841.9	0
21849.9	0
21857.9	0
21865.9	0
21873.9	0
21881.9	0
21889.9	0
21897.9	0
21905.9	0
21913.9	0
21921.9	0
21929.9	0
21937.9	0
21945.9	0
21953.9	0
21961.9	0
21969.9	0
21977.9	0
21985.9	0
21993.9	0
22001.9	0
22009.9	0
22017.9	0
22025.9	0
22033.9	0
22041.9	0
22049.9	0
22057.9	0
22065.9	0
22073.9	0
22081.9	0
22089.9	0
22097.9	0
22105.9	0
22113.9	0
22121.9	0
22129.9	0
22137.9	0
22145.9	0
22153.9	0
22161.9	0
22169.9	0
22177.9	0
22185.9	0
22193.9	0
22201.9	0
22209.9	0
22217.9	0
22225.9	0
22233.9	0
22241.9	0
22249.9	0
22257.9	0
22265.9	0
22273.9	0
22281.9	0
22289.9	0
22297.9	0
22305.9	0
22313.9	0
22321.9	0
22329.9	0
22337.9	0
22345.9	0
22353.9	0
22361.9	0
22369.9	0
22377.9	0
22385.9	0
22393.9	0
22401.9	0
22409.9	0
22417.9	0
22425.9	0
22433.9	0
22441.9	0
22449.9	0
22457.9	0
22465.9	0
22473.9	0
22481.9	0
22489.9	0
22497.9	0
22505.9	0
22513.9	0
22521.9	0
22529.9	0
22537.9	0
22545.9	0
22553.9	0
22561.9	0
22569.9	0
22577.9	0
22585.9	0
22593.9	0
22601.9	0
22609.9	0
22617.9	0
22625.9	0
22633.9	0
22641.9	0
22649.9	0
22657.9	0
22665.9	0
22673.9	0
22681.9	0
22689.9	0
22697.9	0
22705.9	0
22713.9	0
22721.9	0
22729.9	0
22737.9	0
22745.9	0
22753.9	0
22761.9	0
22769.9	0
22777.9	0
22785.9	0
22793.9	0
22801.9	0
22809.9	0
22817.9	0
22825.9	0
22833.9	0
22841.9	0
22849.9	0
22857.9	0
22865.9	0
22873.9	0
22881.9	0
22889.9	0
22897.9	0
22905.9	0
22913.9	0
22921.9	0
22929.9	0
22937.9	0
22945.9	0
22953.9	0
22961.9	0
22969.9	0
22977.9	0
22985.9	0
22993.9	0
23001.9	0
23009.9	0
23017.9	0
23025.9	0
23033.9	0
23041.9	0
23049.9	0
23057.9	0
23065.9	0
23073.9	0
23081.9	0
23089.9	0
23097.9	0
23105.9	0
23113.9	0
23121.9	0
23129.9	0
23137.9	0
23145.9	0
23153.9	0
23161.9	0
23169.9	0
23177.9	0
23185.9	0
23193.9	0
23201.9	0
23209.9	0
23217.9	0
23225.9	0
23233.9	0
23241.9	0
23249.9	0
23257.9	0
23265.9	0
23273.9	0
23281.9	0
23289.9	0
23297.9	0
23305.9	0
23313.9	0
23321.9	0
23329.9	0
23337.9	0
23345.9	0
23353.9	0
23361.9	0
23369.9	0
23377.9	0
23385.9	0
23393.9	0
23401.9	0
23409.9	0
23417.9	0
23425.9	0
23433.9	0
23441.9	0
23449.9	0
23457.9	0
23465.9	0
23473.9	0
23481.9	0
23489.9	0
23497.9	0
23505.9	0
23513.9	0
23521.9	0
23529.9	0
23537.9	0
23545.9	0
23553.9	0
23561.9	0
23569.9	0
23577.9	0
23585.9	0
23593.9	0
23601.9	0
23609.9	0
23617.9	0
23625.9	0
23633.9	0
23641.9	0
23649.9	0
23657.9	0
23665.9	0
23673.9	0
23681.9	0
23689.9	0
23697.9	0
23705.9	0
23713.9	0
23721.9	0
23729.9	0
23737.9	0
23745.9	0
23753.9	0
23761.9	0
23769.9	0
23777.9	0
23785.9	0
23793.9	0
23801.9	0
23809.9	0
23817.9	0
23825.9	0
23833.9	0
23841.9	0
23849.9	0
23857.9	0
23865.9	0
23873.9	0
23881.9	0
23889.9	0
23897.9	0
23905.9	0
23913.9	0
23921.9	0
23929.9	0
23937.9	0
23945.9	0
23953.9	0
23961.9	0
23969.9	0
23977.9	0
23985.9	0
23993.9	0
24001.9	0
24009.9	0
24017.9	0
24025.9	0
24033.9	0
24041.9	0
24049.9	0
24057.9	0
24065.9	0
24073.9	0
24081.9	0
24089.9	0
24097.9	0
24105.9	0
24113.9	0
24121.9	0
24129.9	0
24137.9	0
24145.9	0
24153.9	0
24161.9	0
24169.9	0
24177.9	0
24185.9	0
24193.9	0
24201.9	0
24209.9	0
24217.9	0
24225.9	0
24233.9	0
24241.9	0
24249.9	0
24257.9	0
24265.9	0
24273.9	0
24281.9	0
24289.9	0
24297.9	0
24305.9	0
24313.9	0
24321.9	0
24329.9	0
24337.9	0
24345.9	0
24353.9	0
24361.9	0
24369.9	0
24377.9	0
24385.9	0
24393.9	0
24401.9	0
24409.9	0
24417.9	0
24425.9	0
24433.9	0
24441.9	0
24449.9	0
24457.9	0
24465.9	0
24473.9	0
24481.9	0
24489.9	0
24497.9	0
24505.9	0
24513.9	0
24521.9	0
24529.9	0
24537.9	0
24545.9	0
24553.9	0
24561.9	0
24569.9	0
24577.9	0
24585.9	0
24593.9	0
24601.9	0
24609.9	0
24617.9	0
24625.9	0
24633.9	0
24641.9	0
24649.9	0
24657.9	0
24665.9	0
24673.9	0
24681.9	0
24689.9	0
24697.9	0
24705.9	0
24713.9	0
24721.9	0
24729.9	0
24737.9	0
24745.9	0
24753.9	0
24761.9	0
24769.9	0
24777.9	0
24785.9	0
24793.9	0
24801.9	0
24809.9	0
24817.9	0
24825.9	0
24833.9	0
24841.9	0
24849.9	0
24857.9	0
24865.9	0
24873.9	0
24881.9	0
24889.9	0
24897.9	0
24905.9	0
24913.9	0
24921.9	0
24929.9	0
24937.9	0
24945.9	0
24953.9	0
24961.9	0
24969.9	0
24977.9	0
24985.9	0
24993.9	0
25001.9	0
25009.9	0
25017.9	0
25025.9	0
25033.9	0
25041.9	0
25049.9	0
25057.9	0
25065.9	0
25073.9	0
25081.9	0
25089.9	0
25097.9	0
25105.9	0
25113.9	0
25121.9	0
25129.9	0
25137.9	0
25145.9	0
25153.9	0
25161.9	0
25169.9	0
25177.9	0
25185.9	0
25193.9	0
25201.9	0
25209.9	0
25217.9	0
25225.9	0
25233.9	0
25241.9	0
25249.9	0
25257.9	0
25265.9	0
25273.9	0
25281.9	0
25289.9	0
25297.9	0
25305.9	0
25313.9	0
25321.9	0
25329.9	0
25337.9	0
25345.9	0
25353.9	0
25361.9	0
25369.9	0
25377.9	0
25385.9	0
25393.9	0
25401.9	0
25409.9	0
25417.9	0
25425.9	0
25433.9	0
25441.9	0
25449.9	0
25457.9	0
25465.9	0
25473.9	0
25481.9	0
25489.9	0
25497.9	0
25505.9	0
25513.9	0
25521.9	0
25529.9	0
25537.9	0
25545.9	0
25553.9	0
25561.9	0
25569.9	0
25577.9	0
25585.9	0
25593.9	0
25601.9	0
25609.9	0
25617.9	0
25625.9	0
25633.9	0
25641.9	0
25649.9	0
25657.9	0
25665.9	0
25673.9	0
25681.9	0
25689.9	0
25697.9	0
25705.9	0
25713.9	0
25721.9	0
25729.9	0
25737.9	0
25745.9	0
25753.9	0
25761.9	0
25769.9	0
25777.9	0
25785.9	0
25793.9	0
25801.9	0
25809.9	0
25817.9	0
25825.9	0
25833.9	0
25841.9	0
25849.9	0
25857.9	0
25865.9	0
25873.9	0
25881.9	0
25889.9	0
25897.9	0
25905.9	0
25913.9	0
25921.9	0
25929.9	0
25937.9	0
25945.9	0
25953.9	0
25961.9	0
25969.9	0
25977.9	0
25985.9	0
25993.9	0
26001.9	0
26009.9	0
26017.9	0
26025.9	0
26033.9	0
26041.9	0
26049.9	0
26057.9	0
26065.9	0
26073.9	0
26081.9	0
26089.9	0
26097.9	0
26105.9	0
26113.9	0
26121.9	0
26129.9	0
26137.9	0
26145.9	0
26153.9	0
26161.9	0
26169.9	0
26177.9	0
26185.9	0
26193.9	0
26201.9	0
26209.9	0
26217.9	0
26225.9	0
26233.9	0
26241.9	0
26249.9	0
26257.9	0
26265.9	0
26273.9	0
26281.9	0
26289.9	0
26297.9	0
26305.9	0
26313.9	0
26321.9	0
26329.9	0
26337.9	0
26345.9	0
26353.9	0
26361.9	0
26369.9	0
26377.9	0
26385.9	0
26393.9	0
26401.9	0
26409.9	0
26417.9	0
26425.9	0
26433.9	0
26441.9	0
26449.9	0
26457.9	0
26465.9	0
26473.9	0
26481.9	0
26489.9	0
26497.9	0
26505.9	0
26513.9	0
26521.9	0
26529.9	0
26537.9	0
26545.9	0
26553.9	0
26561.9	0
26569.9	0
26577.9	0
26585.9	0
26593.9	0
26601.9	0
26609.9	0
26617.9	0
26625.9	0
26633.9	0
26641.9	0
26649.9	0
26657.9	0
26665.9	0
26673.9	0
26681.9	0
26689.9	0
26697.9	0
26705.9	0
26713.9	0
26721.9	0
26729.9	0
26737.9	0
26745.9	0
26753.9	0
26761.9	0
26769.9	0
26777.9	0
26785.9	0
26793.9	0
26801.9	0
26809.9	0
26817.9	0
26825.9	0
26833.9	0
26841.9	0
26849.9	0
26857.9	0
26865.9	0
26873.9	0
26881.9	0
26889.9	0
26897.9	0
26905.9	0
26913.9	0
26921.9	0
26929.9	0
26937.9	0
26945.9	0
26953.9	0
26961.9	0
26969.9	0
26977.9	0
26985.9	0
26993.9	0
27001.9	0
27009.9	0
27017.9	0
27025.9	0
27033.9	0
27041.9	0
27049.9	0
27057.9	0
27065.9	0
27073.9	0
27081.9	0
27089.9	0
27097.9	0
27105.9	0
27113.9	0
27121.9	0
27129.9	0
27137.9	0
27145.9	0
27153.9	0
27161.9	0
27169.9	0
27177.9	0
27185.9	0
27193.9	0
27201.9	0
27209.9	0
27217.9	0
27225.9	0
27233.9	0
27241.9	0
27249.9	0
27257.9	0
27265.9	0
27273.9	0
27281.9	0
27289.9	0
27297.9	0
27305.9	0
27313.9	0
27321.9	0
27329.9	0
27337.9	0
27345.9	0
27353.9	0
27361.9	0
27369.9	0
27377.9	0
27385.9	0
27393.9	0
27401.9	0
27409.9	0
27417.9	0
27425.9	0
27433.9	0
27441.9	0
27449.9	0
27457.9	0
27465.9	0
27473.9	0
27481.9	0
27489.9	0
27497.9	0
27505.9	0
27513.9	0
27521.9	0
27529.9	0
27537.9	0
27545.9	0
27553.9	0
27561.9	0
27569.9	0
27577.9	0
27585.9	0
27593.9	0
27601.9	0
27609.9	0
27617.9	0
27625.9	0
27633.9	0
27641.9	0
27649.9	0
27657.9	0
27665.9	0
27673.9	0
27681.9	0
27689.9	0
27697.9	0
27705.9	0
27713.9	0
27721.9	0
27729.9	0
27737.9	0
27745.9	0
27753.9	0
27761.9	0
27769.9	0
27777.9	0
27785.9	0
27793.9	0
27801.9	0
27809.9	0
27817.9	0
27825.9	0
27833.9	0
27841.9	0
27849.9	0
27857.9	0
27865.9	0
27873.9	0
27881.9	0
27889.9	0
27897.9	0
27905.9	0
27913.9	0
27921.9	0
27929.9	0
27937.9	0
27945.9	0
27953.9	0
27961.9	0
27969.9	0
27977.9	0
27985.9	0
27993.9	0
28001.9	0
28009.9	0
28017.9	0
28025.9	0
28033.9	0
28041.9	0
28049.9	0
28057.9	0
28065.9	0
28073.9	0
28081.9	0
28089.9	0
28097.9	0
28105.9	0
28113.9	0
28121.9	0
28129.9	0
28137.9	0
28145.9	0
28153.9	0
28161.9	0
28169.9	0
28177.9	0
28185.9	0
28193.9	0
28201.9	0
28209.9	0
28217.9	0
28225.9	0
28233.9	0
28241.9	0
28249.9	0
28257.9	0
28265.9	0
28273.9	0
28281.9	0
28289.9	0
28297.9	0
28305.9	0
28313.9	0
28321.9	0
28329.9	0
28337.9	0
28345.9	0
28353.9	0
28361.9	0
28369.9	0
28377.9	0
28385.9	0
28393.9	0
28401.9	0
28409.9	0
28417.9	0
28425.9	0
28433.9	0
28441.9	0
28449.9	0
28457.9	0
28465.9	0
28473.9	0
28481.9	0
28489.9	0
28497.9	0
28505.9	0
28513.9	0
28521.9	0
28529.9	0
28537.9	0
28545.9	0
28553.9	0
28561.9	0
28569.9	0
28577.9	0
28585.9	0
28593.9	0
28601.9	0
28609.9	0
28617.9	0
28625.9	0
28633.9	0
28641.9	0
28649.9	0
28657.9	0
28665.9	0
28673.9	0
28681.9	0
28689.9	0
28697.9	0
28705.9	0
28713.9	0
28721.9	0
28729.9	0
28737.9	0
28745.9	0
28753.9	0
28761.9	0
28769.9	0
28777.9	0
28785.9	0
28793.9	0
28801.9	0
28809.9	0
28817.9	0
28825.9	0
28833.9	0
28841.9	0
28849.9	0
28857.9	0
28865.9	0
28873.9	0
28881.9	0
28889.9	0
28897.9	0
28905.9	0
28913.9	0
28921.9	0
28929.9	0
28937.9	0
28945.9	0
28953.9	0
28961.9	0
28969.9	0
28977.9	0
28985.9	0
28993.9	0
29001.9	0
29009.9	0
29017.9	0
29025.9	0
29033.9	0
29041.9	0
29049.9	0
29057.9	0
29065.9	0
29073.9	0
29081.9	0
29089.9	0
29097.9	0
29105.9	0
29113.9	0
29121.9	0
29129.9	0
29137.9	0
29145.9	0
29153.9	0
29161.9	0
29169.9	0
29177.9	0
29185.9	0
29193.9	0
29201.9	0
29209.9	0
29217.9	0
29225.9	0
29233.9	0
29241.9	0
29249.9	0
29257.9	0
29265.9	0
29273.9	0
29281.9	0
29289.9	0
29297.9	0
29305.9	0
29313.9	0
29321.9	0
29329.9	0
29337.9	0
29345.9	0
29353.9	0
29361.9	0
29369.9	0
29377.9	0
29385.9	0
29393.9	0
29401.9	0
29409.9	0
29417.9	0
29425.9	0
29433.9	0
29441.9	0
29449.9	0
29457.9	0
29465.9	0
29473.9	0
29481.9	0
29489.9	0
29497.9	0
29505.9	0
29513.9	0
29521.9	0
29529.9	0
29537.9	0
29545.9	0
29553.9	0
29561.9	0
29569.9	0
29577.9	0
29585.9	0
29593.9	0
29601.9	0
29609.9	0
29617.9	0
29625.9	0
29633.9	0
29641.9	0
29649.9	0
29657.9	0
29665.9	0
29673.9	0
29681.9	0
29689.9	0
29697.9	0
29705.9	0
29713.9	0
29721.9	0
29729.9	0
29737.9	0
29745.9	0
29753.9	0
29761.9	0
29769.9	0
29777.9	0
29785.9	0
29793.9	0
29801.9	0
29809.9	0
29817.9	0
29825.9	0
29833.9	0
29841.9	0
29849.9	0
29857.9	0
29865.9	0
29873.9	0
29881.9	0
29889.9	0
29897.9	0
29905.9	0
29913.9	0
29921.9	0
29929.9	0
29937.9	0
29945.9	0
29953.9	0
29961.9	0
29969.9	0
29977.9	0
29985.9	0
29993.9	0
30001.9	0
30009.9	0
30017.9	0
30025.9	0
30033.9	0
30041.9	0
30049.9	0
30057.9	0
30065.9	0
[truncated: 1,755 more rows]

## Sheet: Fig.4a
Abs. tCzphB-Ph		PhOLED:Ir(ppy)3		PSTADF:tCzphB-Ph		PSTADF:tCzphB-Fl		TADF:tCzphB-Fl		TADF:tCzphB-Ph
Wavelength	Intensity	Wavelength	EL Intensity	Wavelength	EL Intensity	Wavelength	EL Intensity	Wavelength	EL Intensity	Wavelength	EL Intensity
nm	a.u.	nm	a.u.	nm	a.u.	nm	a.u.	nm	a.u.	nm	a.u.
390	0.00341554	300	0.666607	451	0	475	0.000229473	480	0	475	0.00271873
391	0.00535782	301	0.650984	452	0	476	0.000358036	481	0	476	0.00194008
392	0.00618533	302	0.613423	453	0.000305498	477	0.000253707	482	0	477	0.00227254
393	0.00495668	303	0.559908	454	0.000338139	478	-0.000113086	483	0	478	0.000948215
394	0.00459033	304	0.498747	455	0.000329901	479	-0.000477415	484	0	479	0.00247078
395	0.00489216	305	0.439913	456	0.000272858	480	-0.000385819	485	0	480	0.00147214
396	0.00528601	306	0.383405	457	0	481	0.000562996	486	0.000480555	481	0.00137209
397	0.00759969	307	0.331552	458	0.000280347	482	0.000583122	487	0.000645192	482	0.00178037
398	0.00380938	308	0.282025	459	0.000263247	483	0.00110107	488	0.000892934	483	0.000653285
399	0.00316252	309	0.236154	460	-9.98565e-05	484	0.000202775	489	0.000887814	484	0.00292691
400	0.00415105	310	0.2079	461	2.05954e-05	485	0.000522743	490	0.00101858	485	0.00303007
401	0.00326574	311	0.180312	462	0.000398302	486	0.00192707	491	0.00151859	486	0.00343462
402	0.00653205	312	0.166683	463	0.000168133	487	0.00191927	492	0.00125588	487	0.00394916
403	0.00386885	313	0.156711	464	0	488	0.00158082	493	0.00278586	488	0.00452709
404	0.0029914	314	0.15372	465	4.16277e-05	489	0.00212218	494	0.00214051	489	0.00433879
405	0.00275801	315	0.156379	466	7.80129e-05	490	0.00344846	495	0.00257416	490	0.00488006
406	0.0032865	316	0.156047	467	0	491	0.00453529	496	0.00451947	491	0.00503666
407	0.00177509	317	0.164357	468	0	492	0.00551943	497	0.00538952	492	0.00671763
408	0.00226711	318	0.172999	469	0	493	0.00591128	498	0.00585546	493	0.00779021
409	0.00207132	319	0.184965	470	0	494	0.00838436	499	0.00799908	494	0.00828238
410	0.00201185	320	0.194605	471	0	495	0.00955087	500	0.00923031	495	0.0118165
411	0.000985726	321	0.206238	472	0	496	0.00960385	501	0.011175	496	0.0121943
412	0.00212517	322	0.216543	473	0	497	0.0118046	502	0.0137679	497	0.0126044
413	0.000713628	323	0.226847	474	0	498	0.0138094	503	0.0168889	498	0.015957
414	0.000499315	324	0.242137	475	0	499	0.0162846	504	0.0200181	499	0.0204966
415	0.00123146	325	0.255433	476	2.09074e-05	500	0.0190337	505	0.0248174	500	0.0253978
416	0.00133132	326	0.261749	477	0.000119703	501	0.021308	506	0.0295655	501	0.0311597
417	0.000420771	327	0.276706	478	0.000549211	502	0.0246982	507	0.0368776	502	0.0414754
418	0.0021061	328	0.288008	479	0.000844786	503	0.0301484	508	0.0449046	503	0.0518241
419	0.00299757	329	0.296318	480	0.00113393	504	0.0361883	509	0.0558049	504	0.0680614
420	0.00173021	330	0.309281	481	0.0023098	505	0.0413678	510	0.0661695	505	0.0835598
421	0.00175097	331	0.317591	482	0.00269026	506	0.0482149	511	0.0808174	506	0.104732
422	0.00229797	332	0.32856	483	0.00385259	507	0.0574854	512	0.098057	507	0.124487
423	0.00202082	333	0.335208	484	0.00449479	508	0.0671666	513	0.114651	508	0.152973
424	0.00135488	334	0.341191	485	0.00553142	509	0.0808402	514	0.136349	509	0.182659
425	0.00279111	335	0.344515	486	0.00699494	510	0.0945384	515	0.161369	510	0.21997
426	0.00150917	336	0.349501	487	0.00820446	511	0.1096	516	0.191734	511	0.257162
427	0.00202026	337	0.349169	488	0.0102484	512	0.127168	517	0.224051	512	0.30078
428	0.00250106	338	0.354487	489	0.0127535	513	0.148596	518	0.263576	513	0.347313
429	0.00145362	339	0.350831	490	0.0154678	514	0.173372	519	0.304892	514	0.398034
430	0.00122416	340	0.349501	491	0.0192604	515	0.200863	520	0.353397	515	0.454628
431	0.000851641	341	0.349833	492	0.0233165	516	0.233702	521	0.402552	516	0.5116
432	0.000526805	342	0.347507	493	0.0279891	517	0.268233	522	0.459623	517	0.571649
433	0.000293418	343	0.344183	494	0.0332815	518	0.306851	523	0.51502	518	0.634165
434	0.00134254	344	0.338864	495	0.0392105	519	0.350464	524	0.580127	519	0.691709
435	0.000550369	345	0.333214	496	0.0469943	520	0.396861	525	0.640566	520	0.751304
436	0.000780951	346	0.319585	497	0.054491	521	0.447305	526	0.697735	521	0.808041
437	0	347	0.306622	498	0.0632715	522	0.500373	527	0.759927	522	0.8608
438	0.00130102	348	0.294323	499	0.074574	523	0.554714	528	0.816782	523	0.905853
439	0.000907743	349	0.276042	500	0.087106	524	0.613902	529	0.867079	524	0.943264
440	0.000969457	350	0.259422	501	0.0996193	525	0.671159	530	0.910148	525	0.970171
441	0.000996386	351	0.238148	502	0.116414	526	0.723817	531	0.946285	526	0.990679
442	0.000522317	352	0.222193	503	0.134307	527	0.778281	532	0.973777	527	1
443	0.00160847	353	0.203912	504	0.153536	528	0.829336	533	0.98837	528	0.999938
444	0.00111981	354	0.187624	505	0.177295	529	0.875093	534	0.998	529	0.986764
445	0.00107942	355	0.172002	506	0.202677	530	0.91551	535	0.996818	530	0.965511
446	0.00164718	356	0.159371	507	0.230762	531	0.946111	536	0.98963	531	0.934999
447	0.00137396	357	0.147737	508	0.265312	532	0.970632	537	0.964029	532	0.900385
448	0.00232602	358	0.142418	509	0.303751	533	0.986445	538	0.941598	533	0.856947
449	0.0023148	359	0.129787	510	0.344018	534	0.998316	539	0.908632	534	0.81034
450	0.00255099	360	0.119151	511	0.389091	535	1	540	0.874188	535	0.762303
451	0.00265086	361	0.114165	512	0.437197	536	0.996057	541	0.832418	536	0.716193
452	0.00314737	362	0.101866	513	0.48846	537	0.98431	542	0.78799	537	0.665547
453	0.00397264	363	0.0905646	514	0.542196	538	0.965908	543	0.742439	538	0.620493
454	0.00347837	364	0.0885702	515	0.596992	539	0.940566	544	0.697932	539	0.573973
455	0.00380489	365	0.0805927	516	0.653623	540	0.914073	545	0.654705	540	0.531952
456	0.00498137	366	0.0682941	517	0.710978	541	0.881336	546	0.608564	541	0.493778
457	0.00529442	367	0.0626433	518	0.765587	542	0.845643	547	0.564214	542	0.456386
458	0.00601759	368	0.058987	519	0.814017	543	0.805637	548	0.528826	543	0.422388
459	0.00568097	369	0.0543334	520	0.863571	544	0.763987	549	0.495229	544	0.38944
460	0.00674861	370	0.0530039	521	0.90445	545	0.72242	550	0.461612	545	0.364676
461	0.00770067	371	0.0510095	522	0.939337	546	0.679949	551	0.428389	546	0.340819
462	0.00905724	372	0.0516743	523	0.967609	547	0.6406	552	0.403221	547	0.316117
463	0.00968727	373	0.0549982	524	0.987206	548	0.602278	553	0.375276	548	0.296058
464	0.00980172	374	0.0546658	525	0.999938	549	0.565722	554	0.352629	549	0.277974
465	0.010963	375	0.0526715	526	1	550	0.532041	555	0.330041	550	0.259455
466	0.0119426	376	0.0486827	527	0.998814	551	0.496101	556	0.312218	551	0.242391
467	0.0131499	377	0.0450264	528	0.985646	552	0.463734	557	0.293017	552	0.228415
468	0.0135943	378	0.0407052	529	0.970542	553	0.435516	558	0.275766	553	0.215831
469	0.0156325	379	0.0347221	530	0.942146	554	0.410174	559	0.259027	554	0.201526
470	0.0170199	380	0.0290714	531	0.912938	555	0.383282	560	0.24532	555	0.19016
471	0.0197729	381	0.0234206	532	0.872683	556	0.360798	561	0.230412	556	0.180776
472	0.0214374	382	0.0184347	533	0.834363	557	0.338598	562	0.218163	557	0.167937
473	0.0239295	383	0.0144459	534	0.793921	558	0.319634	563	0.207036	558	0.156665
474	0.0274393	384	0.0124516	535	0.750733	559	0.302436	564	0.195614	559	0.147691
475	0.0311617	385	0.00912759	536	0.704737	560	0.284803	565	0.184462	560	0.140414
476	0.0352023	386	0.0087952	537	0.663047	561	0.26917	566	0.175978	561	0.131888
477	0.0411228	387	0.00779801	538	0.619928	562	0.25419	567	0.166667	562	0.124263
478	0.0463858	388	0.00746561	539	0.579529	563	0.241514	568	0.158378	563	0.116054
479	0.0526817	389	0.00746561	540	0.541696	564	0.22856	569	0.149939	564	0.110437
480	0.061501	390	0.00813041	541	0.507652	565	0.215954	570	0.141975	565	0.103197
481	0.0705841	391	0.00813041	542	0.473457	566	0.20463	571	0.135116	566	0.0966347
482	0.0822534	392	0.0101248	543	0.444224	567	0.193022	572	0.128267	567	0.0915887
483	0.096195	393	0.00945999	544	0.413899	568	0.182902	573	0.122124	568	0.0869155
484	0.11242	394	0.0101248	545	0.387892	569	0.174075	574	0.115842	569	0.0815899
485	0.130603	395	0.00979239	546	0.363908	570	0.164669	575	0.110745	570	0.0755682
486	0.150817	396	0.00746561	547	0.339081	571	0.156729	576	0.106182	571	0.072138
487	0.175311	397	0.00547124	548	0.318074	572	0.148444	577	0.100796	572	0.0687015
488	0.202308	398	0.00347686	549	0.300524	573	0.142591	578	0.0957568	573	0.0632267
489	0.232295	399	0.00115009	550	0.283093	574	0.135518	579	0.0913199	574	0.0586405
490	0.269261	400	-0.00150908	551	0.266361	575	0.129295	580	0.0882261	575	0.0557807
491	0.305447	401	-0.00350345	552	0.250296	576	0.122756	581	0.0825564	576	0.0518825
492	0.349409	402	-0.00483304	553	0.237421	577	0.117967	582	0.077633	577	0.0483422
493	0.394578	403	-0.00649502	554	0.223691	578	0.111617	583	0.0738027	578	0.044595
494	0.443718	404	-0.00682741	555	0.210903	579	0.105653	584	0.069673	579	0.0415369
495	0.495069	405	-0.00715981	556	0.199058	580	0.101168	585	0.0658465	580	0.0385323
496	0.546465	406	-0.00749221	557	0.18856	581	0.09605	586	0.0633908	581	0.0357614
497	0.600941	407	-0.00682741	558	0.17795	582	0.0915031	587	0.0597081	582	0.0328686
498	0.653509	408	-0.0078246	559	0.168077	583	0.0872231	588	0.0570121	583	0.029969
499	0.706302	409	-0.00715981	560	0.15997	584	0.0811729	589	0.0537981	584	0.0274715
500	0.755504	410	-0.00682741	561	0.151451	585	0.0774803	590	0.0507614	585	0.0258421
501	0.80336	411	-0.00649502	562	0.142614	586	0.0735536	591	0.0465923	586	0.0230761
502	0.844707	412	-0.00583023	563	0.134975	587	0.0700664	592	0.0442666	587	0.0204481
503	0.884933	413	-0.00616262	564	0.128678	588	0.0660699	593	0.0422086	588	0.0180997
504	0.914387	414	-0.00549783	565	0.121806	589	0.0626073	594	0.0387249	589	0.0182532
505	0.94429	415	-0.00516543	566	0.115833	590	0.0593378	595	0.0369859	590	0.0166928
506	0.963814	416	-0.00516543	567	0.110753	591	0.0554111	596	0.0346267	591	0.0149553
507	0.979915	417	-0.00350345	568	0.104606	592	0.0525195	597	0.0322595	592	0.0137435
508	0.991304	418	-0.00350345	569	0.099301	593	0.0497511	598	0.0295832	593	0.0122515
509	1	419	-0.00317106	570	0.0944455	594	0.0466417	599	0.0276434	594	0.0117524
510	0.999776	420	-0.00317106	571	0.0901017	595	0.0429985	600	0.0260502	595	0.0102579
511	0.995175	421	-0.00217387	572	0.085889	596	0.0410844	601	0.0244098	596	0.00939971
512	0.988218	422	-0.00184147	573	0.0824565	597	0.0389321	602	0.0225921	597	0.00934565
513	0.977334	423	-0.00051189	574	0.0779692	598	0.0359131	603	0.0212175	598	0.00782998
514	0.966451	424	-0.000179494	575	0.0745491	599	0.0336364	604	0.0197011	599	0.00737199
515	0.953098	425	0.000485298	576	0.0709355	600	0.0316283	605	0.0189961	600	0.00711285
516	0.939802	426	0.00115009	577	0.0673469	601	0.0293051	606	0.0169795	601	0.00658837
517	0.924317	427	0.00214728	578	0.0641078	602	0.0269171	607	0.0154778	602	0.00551454
518	0.907823	428	0.00380926	579	0.0612807	603	0.0257641	608	0.0150595	603	0.00535856
519	0.892227	429	0.00447405	580	0.05781	604	0.0237465	609	0.0139902	604	0.00470357
520	0.873432	430	0.00580363	581	0.0547719	605	0.0215528	610	0.0124671	605	0.00484215
521	0.857443	431	0.00680082	582	0.0520577	606	0.0205095	611	0.0114683	606	0.00451342
522	0.842295	432	0.0084628	583	0.0492317	607	0.0192851	612	0.0109501	607	0.00365336
523	0.825015	433	0.00945999	584	0.0464127	608	0.0180323	613	0.010534	608	0.00384289
524	0.808297	434	0.011122	585	0.0433627	609	0.0164168	614	0.00989063	609	0.00336377
525	0.788324	435	0.0134487	586	0.0416339	610	0.0150618	615	0.00887465	610	0.0031848
526	0.772728	436	0.0147783	587	0.0388541	611	0.0140321	616	0.0084796	611	0.00281443
527	0.757972	437	0.0171051	588	0.0368052	612	0.0129144	617	0.00747327	612	0.00221972
528	0.745181	438	0.0187671	589	0.0345859	613	0.0116276	618	0.00696774	613	0.00204261
529	0.728687	439	0.0207615	590	0.0330038	614	0.0109979	619	0.00644488	614	0.00162936
530	0.715559	440	0.0230882	591	0.031011	615	0.0102709	620	0.00568984	615	0.00152124
531	0.700916	441	0.0267446	592	0.0290613	616	0.00908919	621	0.00535663	616	0.00129006
532	0.688349	442	0.0297361	593	0.027068	617	0.00801551	622	0.00512819	617	0.00125526
533	0.676343	443	0.0323953	594	0.025459	618	0.00801551	623	0.004729	618	0.0013143
534	0.664281	444	0.0347221	595	0.0243294	619	0.00725399	624	0.00420024	619	0.00128323
535	0.651714	445	0.0390432	596	0.0230481	620	0.00640006	625	0.00343062	620	0.00084338
536	0.642401	446	0.0420348	597	0.021046	621	0.00536211	626	0.0034125
537	0.629104	447	0.0460235	598	0.0198614	622	0.00472259	627	0.00317303
538	0.618838	448	0.0493475	599	0.0186569	623	0.00477064	628	0.00323822
539	0.609356	449	0.0536687	600	0.0171791	624	0.00421409	629	0.00303498
540	0.600436	450	0.0576574	601	0.0160176	625	0.0038206	630	0.00266337
541	0.588823	451	0.0619786	602	0.0150852	626	0.00358606	631	0.00229569
542	0.580351	452	0.0669645	603	0.0141316	627	0.00315355	632	0.00217793
543	0.56885	453	0.0719504	604	0.0133483	628	0.00275636	633	0.0019995
544	0.557966	454	0.0762716	605	0.0124764	629	0.00231687	634	0.00154144
545	0.547144	455	0.0825871	606	0.011476	630	0.00227826	635	0.00152391
546	0.533471	456	0.0885702	607	0.0109436	631	0.00215627	636	0.00159481
547	0.521853	457	0.0945534	608	0.0102297	632	0.00187244	637	0.00150382
548	0.511406	458	0.101866	609	0.0096193	633	0.00139105	638	0.00127676
549	0.499479	459	0.108846	610	0.00895026	634	0.00111955	639	0.000940592
550	0.48837	460	0.116824	611	0.00818885	635	0.00094129	640	0.000845473
551	0.474625	461	0.124801	612	0.00788991
552	0.463169	462	0.134108	613	0.0071622
553	0.451006	463	0.144413	614	0.00664545
554	0.43744	464	0.155714	615	0.00639393
555	0.425159	465	0.167348	616	0.0055645
556	0.414124	466	0.179647	617	0.00503152
557	0.399941	467	0.192278	618	0.00495662
558	0.388019	468	0.205574	619	0.00436248
559	0.376748	469	0.220864	620	0.00428259
560	0.366027	470	0.235822	621	0.00410472
561	0.353746	471	0.251112	622	0.00381327
562	0.34339	472	0.266734	623	0.00298196
563	0.333123	473	0.281692	624	0.00279305
564	0.321476	474	0.296983	625	0.00259103
565	0.311557	475	0.311608	626	0.00238201
566	0.303259	476	0.325569	627	0.00189172
567	0.292661	477	0.3382	628	0.00177451
568	0.28355	478	0.351828	629	0.00168995
569	0.276493	479	0.364126	630	0.00148143
570	0.26879	480	0.37576	631	0.00133714
571	0.259521	481	0.386397	632	0.00140935
572	0.251897	482	0.398363	633	0.00104231
573	0.246186	483	0.41033	634	0.000904325
574	0.239022	484	0.422296	635	0.000472259
575	0.232082	485	0.435924	636	0.000329526
576	0.225405	486	0.450882	637	0.000317544
577	0.219789	487	0.466837	638	0.000333146
578	0.213798	488	0.484454	639	0.000171067
579	0.20706	489	0.502736	640	0
580	0.201601	490	0.523677		0
581	0.194543	491	0.545282
582	0.189836	492	0.569215
583	0.183704	493	0.594477
584	0.179137	494	0.622731
585	0.173645	495	0.650652
586	0.169185	496	0.679903
587	0.16404	497	0.709486
588	0.160068	498	0.740066
589	0.155726	499	0.773638
590	0.151507	500	0.806546
591	0.146267	501	0.838788
592	0.142121	502	0.870366
593	0.137201	503	0.902276
594	0.134294	504	0.930197
595	0.130261	505	0.954794
596	0.126524	506	0.9764
597	0.123332	507	0.991025
598	0.119399	508	1
599	0.114563	509	0.999668
600	0.111618	510	0.990361
601	0.107522	511	0.971082
602	0.104139	512	0.940834
603	0.101126	513	0.903605
604	0.0978051	514	0.855408
605	0.0942931	515	0.80023
606	0.0915946	516	0.741064
607	0.0879198	517	0.675582
608	0.0854681	518	0.610432
609	0.0826518	519	0.545282
610	0.0797457	520	0.4798
611	0.0770527	521	0.416645
612	0.0744383	522	0.359473
613	0.0720427	523	0.306622
614	0.0696303	524	0.257095
615	0.0673469	525	0.215213
616	0.0649121	526	0.17732
617	0.0623594	527	0.145742
618	0.0607997	528	0.117821
619	0.0586286	529	0.0948858
620	0.0560422	530	0.0762716
621	0.0541347	531	0.0603166
622	0.0520196	532	0.0473531
623	0.0504319	533	0.0370489
624	0.0491433	534	0.028739
625	0.0474203	535	0.0224234
626	0.0455297	536	0.0177699
627	0.0441131	537	0.0131163
628	0.0422572	538	0.0101248
629	0.0413113	539	0.00746561
630	0.0393881	540	0.00580363
631	0.0380983	541	0.00447405
632	0.0371339	542	0.00347686
633	0.0354654	543	0.00314447
634	0.0341487	544	0.00181488
635	0.0330507	545	0.00115009
636	0.0320454	546	0.00115009
637	0.0303993	547	0.000485298
638	0.0299993	548	0.000152902
639	0.0285378	549	0.000152902
640	0.0271835	550	-0.000179494
641	0.0263745	551	-0.00051189
642	0.025828	552	-0.000844286
643	0.0242218	553	-0.00051189
644	0.0231491	554	-0.000844286
645	0.0223356	555	-0.00051189
646	0.0216703	556	-0.000844286
647	0.0210761	557	-0.000179494
648	0.0192231	558	-0.000844286
649	0.0192887	559	-0.00117668
650	0.0183602	560	-0.00051189
651	0.0175922	561	-0.00051189
652	0.0171024	562	-0.00051189
653	0.0165604	563	-0.000844286
654	0.0159371	564	-0.000844286
655	0.0150249	565	-0.00051189
656	0.0143909	566	-0.00117668
657	0.0136992	567	-0.000844286
658	0.0130624	568	-0.000844286
659	0.0123903	569	-0.00117668
660	0.0122652	570	-0.000844286
661	0.0116795	571	-0.00051189
662	0.0110753	572	-0.00150908
663	0.0106691	573	-0.00051189
664	0.0102068	574	-0.00051189
665	0.00983594	575	-0.000844286
666	0.00909707	576	-0.00051189
667	0.00877785	577	-0.00051189
668	0.00836886	578	-0.00051189
669	0.00819999	579	-0.000844286
670	0.00771077	580	-0.00051189
671	0.007005	581	-0.000844286
672	0.0068956	582	-0.000844286
673	0.00667792	583	-0.00051189
674	0.0060793	584	-0.00051189
675	0.00590145	585	-0.000844286
676	0.00588518	586	-0.000179494
677	0.00510592	587	0.000152902
678	0.00473508	588	-0.000844286
679	0.00413478	589	-0.00051189
680	0.0042251	590	-0.00051189
681	0.00391878	591	-0.000179494
682	0.00364556	592	-0.000179494
683	0.00341554	593	-0.000179494
684	0.00271369	594	0.000152902
685	0.00247245	595	-0.000179494
686	0.00262168	596	-0.00051189
687	0.00237988	597	0.000152902
688	0.00210498	598	-0.000179494
689	0.00194677	599	-0.00051189
690	0.00182727	600	-0.000179494
691	0.00143567	601	0.000152902
692	0.00113889	602	0.000152902
693	0.00116582	603	0.000152902
694	0.00109681	604	0.000152902
695	0.000939722	605	-0.00051189
696	0.000658086	606	0.000485298
697	0.000503242	607	0.000152902
698	0.000323152	608	0.000152902
699	1.12206e-05	609	0.000152902
700	4.37602e-05	610	-0.000179494
		611	0.000152902
		612	0.000152902
		613	0.000485298
		614	0.000485298
		615	0.000485298
		616	0.000152902
		617	0.000152902
		618	-0.000179494
		619	-0.000179494
		620	0.000152902
		621	0.000152902
		622	0.000152902
		623	0.000152902
		624	-0.000179494
		625	0.000152902
		626	-0.000179494
		627	-0.000179494
		628	0.000152902
		629	0.000485298
		630	-0.000179494
		631	0.000152902
		632	0.000485298
		633	0.000485298
		634	0.000485298
		635	0.000152902
		636	0.000152902
		637	-0.000179494
		638	0.000152902
		639	0.000152902
		640	0.000152902
		641	-0.000179494
		642	0.000152902
		643	-0.000179494
		644	0.000152902
		645	0.000152902
		646	0.000152902
		647	0.000152902
		648	0.000152902
		649	0.000485298
		650	0.000152902
		651	0.000485298
		652	0.000152902
		653	0.000485298
		654	-0.000179494
		655	0.000485298
		656	0.000817694
		657	-0.000179494
		658	0.000817694
		659	-0.000179494
		660	0.000485298
		661	0.000817694
		662	0.000817694
		663	0.000485298
		664	0.000817694
		665	0.000817694
		666	0.00115009
		667	0.000817694
		668	0.000817694
		669	0.000817694
		670	0.000817694
		671	0.000817694
		672	0.000817694
		673	0.00115009
		674	0.000485298
		675	0.000817694
		676	0.000485298
		677	0.000817694
		678	0.00115009
		679	0.000817694
		680	0.000817694
		681	0.00148249
		682	0.000817694
		683	0.00115009
		684	0.000817694
		685	0.00148249
		686	0.00148249
		687	0.00115009
		688	0.00115009
		689	0.00115009
		690	0.00115009
		691	0.00115009
		692	0.000817694
		693	0.000817694
		694	0.00115009
		695	0.00148249
		696	0.00115009
		697	0.00115009
		698	0.00115009
		699	0.00247967
		700	0.00148249
		701
		702
		703
		704
		705
		706
		707
		708
		709
		710
		711
		712
		713
		714
		715
		716
		717
		718
		719
		720
		721
		722
		723
		724
		725
		726
		727
		728
		729
		730
		731
		732
		733
		734
		735
		736
		737
		738
		739
		740
		741
		742
		743
		744
		745
		746
		747
		748
		749
		750
		751
		752
		753
		754
		755
		756
		757
		758
		759
		760
		761
		762
		763
		764
		765
		766
		767
		768
		769
		770
		771
		772
		773
		774
		775
		776
		777
		778
		779
		780
		781
		782
		783
		784
		785
		786
		787
		788
		789
		790
		791
		792
		793
		794
		795
		796
		797
		798
		799
		800

## Sheet: Fig.4c
TADF:tCzphB-Fl			TADF:tCzphB-Ph			PSTADF:tCzphB-Fl			PSTADF:tCzphB-Ph			PhOLED:Ir(ppy)3
Voltage	Current density	Luminescence	Voltage	Current density	Luminescence	Voltage	Current density	Luminescence	Voltage	Current density	Luminescence	Voltage	Current density	Luminescence
V	mA/cm2	cd/m2	V	mA/cm2	cd/m2	V	mA/cm2	cd/m2	V	mA/cm2	cd/m2	V	mA/cm2	cd/m2
0.1	-2.93461e-06	-0.528444	0.1	-2.08773e-06	0.0677235	0.1	9.27487e-06	0.12851	0.1	-1.16511e-06	--	0.1	-3.60862e-06	-0.127852
0.3	6.70098e-07	-0.88285	0.3	6.39122e-07	-0.0101547	0.3	6.5265e-05	0.19411	0.3	3.00492e-07	--	0.3	-6.42243e-07	-0.243139
0.5	2.48925e-06	-0.436615	0.5	2.42394e-06	-0.262974	0.5	0.000182351	0.175132	0.5	2.1385e-06	--	0.5	1.53196e-06	-0.271199
0.7	4.01414e-06	-0.890219	0.7	3.59471e-06	0.189751	0.7	0.000362802	0.0770959	0.7	2.94344e-06	--	0.7	2.48173e-06	-0.639761
0.9	4.93459e-06	-1.13994	0.9	4.44778e-06	0.222801	0.9	0.000602449	0.353461	0.9	7.26992e-06	--	0.9	2.92166e-06	0.208349
1.1	5.98063e-06	-0.228615	1.1	5.1376e-06	0.825984	1.1	0.000746404	-0.151668	1.1	1.36852e-05	--	1.1	3.62404e-06	-0.126019
1.3	6.64157e-06	-0.292782	1.3	6.36991e-06	0.526814	1.3	0.00106628	0.349342	1.3	2.31644e-05	--	1.3	3.90324e-06	-0.066814
1.5	7.6336e-06	-0.0270238	1.5	7.11372e-06	-0.0185829	1.5	0.00141923	0.228277	1.5	4.67768e-05	--	1.5	4.33229e-06	-0.571001
1.7	8.09613e-06	-0.561109	1.7	8.21584e-06	0.850651	1.7	0.00190564	0.630336	1.7	9.07693e-05	--	1.7	4.58972e-06	-0.158667
1.9	8.76377e-06	-0.683007	1.9	9.12081e-06	0.286363	1.9	0.00271305	0.574093	1.9	0.000174938	--	1.9	5.63116e-06	0.0978998
2.1	9.57498e-06	-1.7181	2.1	1.50458e-05	0.567251	2.1	0.00422206	0.659136	2.1	0.000260571	--	2.1	6.8777e-06	-0.0619688
2.3	1.37055e-05	-0.540242	2.3	1.54292e-05	0.562183	2.3	0.00538844	0.562967	2.3	0.000388928	--	2.3	8.51562e-06	-0.0369708
2.5	1.43397e-05	-0.299547	2.5	1.58566e-05	0.49598	2.5	0.00718163	0.279924	2.5	0.000627426	--	2.5	1.60087e-05	0.0121466
2.7	1.5135e-05	-0.722983	2.7	1.75359e-05	0.361295	2.7	0.00971567	0.407929	2.7	0.00102513	--	2.7	8.8594e-05	-0.194365
2.9	3.26308e-05	-0.394566	2.9	4.10325e-05	0.368298	2.9	0.0113425	1.50983	2.9	0.00173547	0.371904	2.9	0.000663796	0.521685
3.1	0.000182718	-0.179134	3.1	0.00118068	0.878686	3.1	0.0161636	6.79569	3.1	0.00668257	2.91766	3.1	0.0034998	1.68865
3.3	0.000781168	0.302109	3.3	0.00169033	1.65595	3.3	0.0315335	21.4228	3.3	0.0159668	9.22382	3.3	0.0124595	6.38637
3.5	0.0023876	2.03688	3.5	0.00341614	3.89755	3.5	0.0697844	66.72	3.5	0.038187	28.6095	3.5	0.0340408	18.7602
3.7	0.00588013	6.45841	3.7	0.00856357	9.74008	3.7	0.132203	137.787	3.7	0.0816115	70.7969	3.7	0.0756391	43.3318
3.9	0.0125109	13.7575	3.9	0.0181677	18.6427	3.9	0.241337	273.853	3.9	0.159487	149.021	3.9	0.145402	83.571
4.1	0.0240026	24.666	4.1	0.0346808	34.7041	4.1	0.403191	474.992	4.1	0.266314	265.418	4.1	0.253513	154.174
4.3	0.0425431	41.186	4.3	0.0609677	58.0226	4.3	0.627386	759.623	4.3	0.402252	430.965	4.3	0.410798	252.126
4.5	0.0709111	65.0864	4.5	0.100614	88.7888	4.5	0.925585	1129.75	4.5	0.605247	656.1	4.5	0.629786	394.684
4.7	0.112493	99.7911	4.7	0.157862	124.62	4.7	1.37552	1696.54	4.7	0.931616	1044.01	4.7	0.925755	579.741
4.9	0.171758	138.585	4.9	0.238115	181.058	4.9	1.93003	2396.09	4.9	1.31524	1499.06	4.9	1.31445	809.631
5.1	0.253936	189.857	5.1	0.347632	241.955	5.1	2.67179	3322.67	5.1	1.79072	2082.74	5.1	1.8171	1153.21
5.3	0.365397	248.769	5.3	0.493646	317.216	5.3	3.446	4298.62	5.3	2.39466	2840.13	5.3	2.45383	1555.27
5.5	0.513628	319.105	5.5	0.685029	398.84	5.5	4.54771	5663.28	5.5	3.12493	3741	5.5	3.24806	2053.03
5.7	0.708359	400.161	5.7	0.931816	498.76	5.7	5.73903	7164.75	5.7	4.08083	4872.18	5.7	4.22541	2663.1
5.9	0.959696	493.077	5.9	1.24491	598.022	5.9	7.19821	8992.88	5.9	5.21351	6226.39	5.9	5.41109	3410
6.1	1.27974	589.14	6.1	1.63843	723.416	6.1	8.9257	11058.1	6.1	6.57707	7850.13	6.1	6.82228	4257.79
6.3	1.68308	714.116	6.3	2.12604	850.621	6.3	10.8968	13265	6.3	8.19313	9793.03	6.3	8.47718	5248.48
6.5	2.18594	843.985	6.5	2.7237	994.562	6.5	13.2353	16364.5	6.5	10.065	11975.2	6.5	10.3959	6384.82
6.7	2.80525	981.273	6.7	3.44753	1145.98	6.7	15.8622	19490.3	6.7	12.2352	14262	6.7	12.5871	7494.98
6.9	3.5612	1133.91	6.9	4.31508	1319.13	6.9	18.79	22965.6	6.9	14.7823	17462.3	6.9	15.0454	9092.44
7.1	4.47192	1291.58	7.1	5.34352	1495.26	7.1	21.9204	26763.2	7.1	17.6635	20670.1	7.1	17.7641	10604.5
7.3	5.55848	1467.69	7.3	6.54892	1676.34	7.3	25.4484	30883.6	7.3	20.8607	24273.5	7.3	20.757	12294
7.5	6.84362	1665.29	7.5	7.94927	1884.98	7.5	29.2695	35135.6	7.5	24.4261	28239.1	7.5	23.9994	14027
7.7	8.34583	1878.47	7.7	9.55687	2098.38	7.7	33.5322	40180.1	7.7	28.3323	32668.1	7.7	27.5006	15896.2
7.9	10.0671	2103.29	7.9	11.3896	2320.93	7.9	38.1395	45400.3	7.9	32.599	37253.2	7.9	31.2527	17869.5
8.1	12.0629	2316.58	8.1	13.452	2568.24	8.1	43.0553	51082	8.1	37.2135	42244.4	8.1	35.3264	19972.5
8.3	14.3362	2596.52	8.3	15.7631	2838.02	8.3	48.5854	57186.4	8.3	42.1544	47579.4	8.3	39.5994	22132
8.5	16.9139	2883.37	8.5	18.3374	3109.73	8.5	54.4968	63757.4	8.5	47.4485	53241.3	8.5	44.16	24396.9
8.7	19.7968	3183.58	8.7	21.1729	3405.46	8.7	61.0244	71197.6	8.7	53.1199	59327.9	8.7	49.0211	26769.5
8.9	23.0022	3495.54	8.9	24.2669	3711.11	8.9	68.0059	78557.1	8.9	59.1994	65604.7	8.9	54.2449	29269
9.1	26.5631	3846.52	9.1	27.6287	4034.08	9.1	75.4572	86620.9	9.1	65.5998	72361.6	9.1	59.8186	31934.1
9.3	30.4959	4228.11	9.3	31.2756	4370.88	9.3	83.5228	95240.2	9.3	72.4408	79454.4	9.3	65.6529	34594
9.5	34.7766	4615.97	9.5	35.2095	4729.05	9.5	92.2907	103425	9.5	79.7122	87109.9	9.5	71.714	37363.7
9.7	39.417	5022.85	9.7	39.4842	5122.1	9.7	101.736	114641	9.7	87.4189	94952.2	9.7	78.1839	40244.7
9.9	44.498	5484.04	9.9	44.0224	5504.39	9.9	111.47	124604	9.9	95.6593	103324	9.9	84.9983	43245.2
10.1	49.9673	5954.38	10.1	48.9606	5932.54	10.1	122.287	136437	10.1	104.359	112227	10.1	92.406	46468.4
10.3	55.8951	6466.19	10.3	54.2558	6380.17	10.3	133.693	148307	10.3	113.236	118620	10.3	100.24	49752.4
10.5	62.3508	7024.17	10.5	60.0319	6879.26	10.5	145.889	161121	10.5	123.504	131475	10.5	108.604	52843.4
10.7	69.3399	7632.82	10.7	66.0225	7369.07	10.7	158.695	174326	10.7	134.182	142412	10.7	116.99	56633.6
10.9	76.7857	8247.53	10.9	72.3649	7888.53	10.9	172.845	189570	10.9	145.552	153888	10.9	126.843	60715.7
11.1	84.6667	8878.29	11.1	79.0943	8459.28	11.1	188.082	205893	11.1	157.54	166087	11.1	137.254	64759.1
11.3	93.3294	9612.01	11.3	86.1378	9032.33	11.3	204.014	222295	11.3	170.642	179603	11.3	147.834	68919.1
11.5	102.781	10408.9	11.5	93.3952	9605.05	11.5	220.938	240176	11.5	184.38	193398	11.5	159.796	73442
11.7	112.395	11016.3	11.7	100.853	10173.2	11.7	239.434	259991	11.7	199.152	208375	11.7	172.292	78148.2
11.9	123.54	12079.3	11.9	108.532	10746.3	11.9	258.16	279340	11.9	214.945	224556	11.9	185.827	83214.3
12.1	134.874	12972.5	12.1	117.254	11506	12.1	278.325	300607	12.1	231.91	241962	12.1	200.968	88648.5
12.3	147.299	13993.5	12.3	125.905	12166.5	12.3	298.467	320586	12.3	250.427	261492	12.3	218.253	94712
12.5	160.635	15065.9	12.5	135.643	12923.4	12.5	319.702	341724	12.5	269.909	281510	12.5	235.061	100687
12.7	175.618	16321	12.7	145.82	13715.2	12.7	342.092	363748	12.7	290.788	303294	12.7	252.366	106654
12.9	190.948	17537.2	12.9	156.894	14563.7	12.9	364.852	384412	12.9	313.036	326884	12.9	271.127	113125
13.1	208.292	18898.2	13.1	168.59	15427	13.1	388.096	403728	13.1	336.892	352115	13.1	290.85	119531
13.3	226.081	20311.1	13.3	181.798	16445.6	13.3	410.415	419408	13.3	362.725	380187	13.3	309.222	125550
13.5	244.866	21771.2	13.5	195.885	17494	13.5	433.457	434511	13.5	389.337	408116	13.5	330.304	131893
13.7	266.182	23509.4	13.7	211.436	18668.4	13.7	456.041	447227	13.7	417.559	437103	13.7	351.384	138170
13.9	288.331	25236.5	13.9	227.804	19869.2	13.9	478.651	458237	13.9	446.922	465749	13.9	374.317	144512
14.1	312.572	27151.1	14.1	244.835	21137.5	14.1	500.139	467235	14.1	477.161	491956	14.1	397.637	150179
14.3	337.189	29006.3	14.3	262.777	22452.5	14.3	521.365	475859	14.3	507.829	512033	14.3	421.515	155274
14.5	364.62	31118.4	14.5	283.517	24058	14.5	541.802	484007	14.5	537.239	520618	14.5	444.351	159221
14.7	391.808	33039.3	14.7	307.649	26513.4	14.7	562.019	492164	--	--	--	14.7	467.416	162152
14.9	421.214	35039.3	14.9	333.333	28021.7	14.9	582.222	499936	--	--	--	14.9	488.37	163529
15.1	450.75	36687.9	15.1	359.159	29559.4	15.1	601.1	506336	--	--	--	15.1	507.666	163755
15.3	477.789	37671.3	15.3	390.912	31118.9	15.3	623.487	512764	--	--	--
15.5	503.421	38103.9	15.5	417.584	32359.7	--	--	--	--	--	--
15.7	527.167	37907.3	15.7	445.078	33326.9	--	--	--	--	--	--
15.9	549.155	37102.6	15.9	473.208	33988.1	--	--	--	--	--	--
16.1	568.896	35643.5	16.1	501.675	34023.1	--	--	--	--	--	--
16.3	586.572	34135.8	16.3	523.164	33368.9	--	--	--	--	--	--
16.5	603.384	32787.5	16.5	543.762	32350.4	--	--	--	--	--	--
16.7	618.261	31141.9	16.7	569.292	31054.3	--	--	--	--	--	--
16.9	630.152	29136.6	16.9	587.978	29093.9	--	--	--	--	--	--
17.1	642.21	27534.5	17.1	603.986	27132.4	--	--	--	--	--	--
17.3	651.288	25543.3	17.3	616.04	24602.5	--	--	--	--	--	--
		--			--	--	--	--	--	--	--
		--			--	--	--	--	--	--	--
		--			--	--	--	--	--	--	--
		--			--	--	--	--	--	--	--
		--			--	--	--	--	--	--	--
		--			--	--	--	--	--	--	--
		--			--	--	--	--	--	--	--
		--			--	--	--	--	--	--	--
		--			--	--	--	--	--	--	--
		--			--	--	--	--	--	--	--
		--			--	--	--	--	--	--	--
		--			--	--	--	--	--	--	--
		--			--	--	--	--	--	--	--
		--			--	--	--	--	--	--	--
		--			--	--	--	--	--	--	--
		--			--	--	--	--	--	--	--
		--			--	--	--	--	--	--	--
		--			--	--	--	--	--	--	--
		--			--	--	--	--	--	--	--
		--			--	--	--	--	--	--	--
		--			--	--	--	--	--	--	--
		--			--	--	--	--	--	--	--
		--			--	--	--	--	--	--	--
		--			--	--	--	--	--	--	--
		--			--	--	--	--	--	--	--
		--			--	--	--	--	--	--	--
		--			--	--	--	--	--	--	--
		--			--	--	--	--	--	--	--
		--			--	--	--	--	--	--	--
		--			--	--	--	--	--	--	--
		--			--	--	--	--	--	--	--
		--			--	--	--	--	--	--	--
		--			--	--	--	--	--	--	--
		--			--	--	--	--	--	--	--
		--			--	--	--	--	--	--	--
		--			--	--	--	--	--	--	--
		--			--	--	--	--	--	--	--
		--			--	--	--	--	--	--	--
		--			--	--	--	--	--	--	--
		--			--	--	--	--	--	--	--
		--			--	--	--	--	--	--	--
		--			--	--	--	--	--	--	--
		--			--	--	--	--	--	--	--
		--			--	--	--	--	--	--	--
		--			--	--	--	--	--	--	--
		--			--	--	--	--	--	--	--
		--			--	--	--	--	--	--	--
		--			--	--	--	--	--	--	--
		--			--	--	--	--	--	--	--
		--			--	--	--	--	--	--	--
		--			--	--	--	--	--	--	--
		--			--	--	--	--	--	--	--
		--			--	--	--	--	--	--	--
		--			--	--	--	--	--	--	--
		--			--	--	--	--	--	--	--
		--			--	--	--	--	--	--	--
		--			--	--	--	--	--	--	--
		--			--	--	--	--	--	--	--
		--			--	--	--	--	--	--	--
		--			--	--	--	--	--	--	--
		--			--	--	--	--	--	--	--
		--			--	--	--	--	--	--	--
		--			--	--	--	--	--	--	--
		--			--	--	--	--	--	--	--
		--			--	--	--	--	--	--	--
		--			--	--	--	--	--	--	--
		--			--	--	--	--	--	--	--
		--			--	--	--	--	--	--	--
		--			--	--	--	--	--	--	--
		--			--	--	--	--	--	--	--
		--			--	--	--	--	--	--	--
		--			--	--	--	--	--	--	--
		--			--	--	--	--	--	--	--
		--			--	--	--	--	--	--	--
		--			--	--	--	--	--	--	--
		--			--	--	--	--	--	--	--
		--			--	--	--	--	--	--	--
		--			--	--	--	--	--	--	--
		--			--	--	--	--	--	--	--
		--			--	--	--	--	--	--	--
		--			--	--	--	--	--	--	--
		--			--	--	--	--	--	--	--
		--			--	--	--	--	--	--	--
		--			--	--	--	--	--	--	--
		--			--	--	--	--	--	--	--
		--			--	--	--	--	--	--	--
		--			--	--	--	--	--	--	--
		--			--	--	--	--	--	--	--
		--			--	--	--	--	--	--	--
		--			--	--	--	--	--	--	--
		--			--	--	--	--	--	--	--
		--			--	--	--	--	--	--	--
		--			--	--	--	--	--	--	--
		--			--	--	--	--	--	--	--
		--			--	--	--	--	--	--	--
		--			--	--	--	--	--	--	--
		--			--	--	--	--	--	--	--
		--			--	--	--	--	--	--	--
		--			--	--	--	--	--	--	--
		--			--	--	--	--	--	--	--
		--			--	--	--	--	--	--	--
		--			--	--	--	--	--	--	--
		--			--	--	--	--	--	--	--
		--			--	--	--	--	--	--	--
		--			--	--	--	--	--	--	--
		--			--	--	--	--	--	--	--
		--			--	--	--	--	--	--	--
		--			--	--	--	--	--	--	--
		--			--	--	--	--	--	--	--
		--			--	--	--	--	--	--	--
		--			--	--	--	--	--	--	--
		--			--	--	--	--	--	--	--
		--			--	--	--	--	--	--	--
		--			--	--	--	--	--	--	--
		--			--	--	--	--	--	--	--
		--			--	--	--	--	--	--	--
		--			--	--	--	--	--	--	--
		--			--	--	--	--	--	--	--
		--			--	--	--	--	--	--	--
		--			--	--	--	--	--	--	--
		--			--	--	--	--	--	--	--
		--			--	--	--	--	--	--	--
		--			--	--	--	--	--	--	--
		--			--	--	--	--	--	--	--
		--			--	--	--	--	--	--	--
		--			--	--	--	--	--	--	--
		--			--	--	--	--	--	--	--
		--			--	--	--	--	--	--	--
		--			--	--	--	--	--	--	--
		--			--	--	--	--	--	--	--
		--			--	--	--	--	--	--	--
		--			--	--	--	--	--	--	--
		--			--	--	--	--	--	--	--
		--			--	--	--	--	--	--	--
		--			--	--	--	--	--	--	--
		--			--	--	--	--	--	--	--
		--			--	--	--	--	--	--	--
		--			--	--	--	--	--	--	--
		--			--	--	--	--	--	--	--
		--			--	--	--	--	--	--	--
		--			--	--	--	--	--	--	--
		--			--	--	--	--	--	--	--
		--			--	--	--	--	--	--	--
		--			--	--	--	--	--	--	--
		--			--	--	--	--	--	--	--
		--			--	--	--	--	--	--	--
		--			--	--	--	--	--	--	--
		--			--	--	--	--	--	--	--
		--			--	--	--	--	--	--	--
		--			--	--	--	--	--	--	--
		--			--	--	--	--	--	--	--
		--			--	--	--	--	--	--	--
		--			--	--	--	--	--	--	--
		--			--	--	--	--	--	--	--
		--			--	--	--	--	--	--	--
		--			--	--	--	--	--	--	--
		--			--	--	--	--	--	--	--
		--			--	--	--	--	--	--	--
		--			--	--	--	--	--	--	--
		--			--	--	--	--	--	--	--
		--			--	--	--	--	--	--	--
		--			--	--	--	--	--	--	--
		--			--	--	--	--	--	--	--
		--			--	--	--	--	--	--	--
		--			--	--	--	--	--	--	--
		--			--	--	--	--	--	--	--
		--			--	--	--	--	--	--	--
		--			--	--	--	--	--	--	--
		--			--	--	--	--	--	--	--
		--			--	--	--	--	--	--	--
		--			--	--	--	--	--	--	--
		--			--	--	--	--	--	--	--
		--			--	--	--	--	--	--	--
		--			--	--	--	--	--	--	--
		--			--	--	--	--	--	--	--
		--			--	--	--	--	--	--	--
		--			--	--	--	--	--	--	--
		--			--	--	--	--	--	--	--
		--			--	--	--	--	--	--	--
		--			--	--	--	--	--	--	--
		--			--	--	--	--	--	--	--
		--			--	--	--	--	--	--	--
		--			--	--	--	--	--	--	--
		--			--	--	--	--	--	--	--
		--			--	--	--	--	--	--	--
		--			--	--	--	--	--	--	--
		--			--	--	--	--	--	--	--
		--			--	--	--	--	--	--	--
		--			--	--	--	--	--	--	--
		--			--	--	--	--	--	--	--
		--			--	--	--	--	--	--	--
		--			--	--	--	--	--	--	--
		--			--	--	--	--	--	--	--
		--			--	--	--	--	--	--	--
		--			--	--	--	--	--	--	--
		--			--	--	--	--	--	--	--
		--			--	--	--	--	--	--	--
		--			--	--	--	--	--	--	--
		--			--	--	--	--	--	--	--
		--			--	--	--	--	--	--	--
		--			--	--	--	--	--	--	--
		--			--	--	--	--	--	--	--
		--			--	--	--	--	--	--	--
		--			--	--	--	--	--	--	--
		--			--	--	--	--	--	--	--
		--			--	--	--	--	--	--	--
		--			--	--	--	--	--	--	--
		--			--	--	--	--	--	--	--
		--			--	--	--	--	--	--	--
		--			--	--	--	--	--	--	--
		--			--	--	--	--	--	--	--
		--			--	--	--	--	--	--	--
		--			--	--	--	--	--	--	--
		--			--	--	--	--	--	--	--
		--			--	--	--	--	--	--	--
		--			--	--	--	--	--	--	--
		--			--	--	--	--	--	--	--
		--			--	--	--	--	--	--	--	0	0	0
		--			--	--	--	--	--	--	--	0	0	0
		--			--	--	--	--	--	--	--	0	0	0
		--			--	--	--	--	--	--	--	0	0	0
		--			--	--	--	--	--	--	--	0	0	0
		--			--	--	--	--	--	--	--	0	0	0
		--			--	--	--	--	--	--	--	0	0	0
						--	--	--	--	--	--	0	0	0
						--	--	--	--	--	--	0	0	0
						--	--	--	--	--	--	0	0	0
						--	--	--	--	--	--	0	0	0
						--	--	--	--	--	--	0	0	0
						--	--	--	--	--	--	0	0	0
						--	--	--	--	--	--	0	0	0
						--	--	--	--	--	--	0	0	0
						--	--	--	--	--	--	0	0	0
						--	--	--	--	--	--	0	0	0
						--	--	--	--	--	--	0	0	0
						--	--	--	--	--	--	0	0	0
						--	--	--	--	--	--	--	--	--
						--	--	--	--	--	--
						--	--	--	--	--	--
						--	--	--	--	--	--
						--	--	--	--	--	--
						--	--	--	--	--	--
						--	--	--	--	--	--
									--	--	--
									--	--	--
									--	--	--
									--	--	--
									--	--	--
									--	--	--
									--	--	--
									--	--	--
									--	--	--
									--	--	--
									--	--	--
									--	--	--
									--	--	--
									--	--	--

## Sheet: Fig.4d
TADF:tCzphB-Ph		TADF:tCzphB-Fl		PSTADF: tCzphB-Ph		PSTADF: tCzphB-Fl		PHOLED: Ir(ppy)3
Current density	EQE	Current density	EQE	Current density	EQE	Current density	EQE	Current density	EQE
mA/cm2	%	mA/cm2	%	mA/cm2	%	mA/cm2	%	mA/cm2	%
				--	--			-0.127852	0
0.0677235	--	-0.528444	0	--	--	--	--	-0.243139	0
-0.0101547	--	-0.88285	0	--	--	--	--	-0.271199	0
-0.262974	--	-0.436615	0	--	--	--	--	-0.639761	0
0.189751	--	-0.890219	0	--	--	--	--	0.208349	0
0.222801	--	-1.13994	0	--	--	--	--	-0.126019	0
0.825984	--	-0.228615	0	--	--	--	--	-0.066814	0
0.526814	--	-0.292782	0	--	--	--	--	-0.571001	0
-0.0185829	--	-0.0270238	0	--	--	--	--	-0.158667	0
0.850651	--	-0.561109	0	--	--	--	--	0.0978998	0
0.286363	--	-0.683007	0	--	--	--	--	-0.0619688	0
0.567251	--	-1.7181	0	--	--	--	--	-0.0369708	0
0.562183	--	-0.540242	0	--	--	--	--	0.0121466	24.3092
0.49598	--	-0.299547	0	--	--	--	--	-0.194365	0
0.361295	--	-0.722983	0	0.371904	5.49477	--	--	0.921685	0
0.368298	--	-0.394566	0	2.91766	11.1951	--	--	1.68865	15.4585
0.878686	19.0825	-0.179134	0	9.22382	14.8125	6.79569	10.0103	6.38637	16.4219
1.65595	25.1195	0.302109	9.20796	28.6095	19.2102	21.4228	16.1754	18.7602	17.6567
3.89755	29.2545	2.03688	20.3117	70.7969	22.2433	66.72	22.764	43.3318	18.3541
9.74008	29.1637	6.45841	26.1507	149.021	23.9583	137.787	24.8152	83.571	18.4143
18.6427	26.3114	13.7575	26.1815	265.418	25.5547	273.853	27.0174	154.174	19.4842
34.7041	25.6582	24.666	24.4672	430.965	27.4713	474.992	28.0496	252.126	19.6635
58.0226	24.4024	41.186	23.0496	656.1	27.7954	759.623	28.8279	394.684	20.0783
88.7888	22.6274	65.0864	21.8534	1044.01	28.7345	1129.75	29.0615	579.741	20.0636
124.62	20.2416	99.7911	21.1208	1499.06	29.2247	1696.54	29.3661	809.631	19.734
181.058	19.497	138.585	19.2107	2082.74	29.8224	2396.09	29.5591	1153.21	20.3331
241.955	17.8464	189.857	17.801	2840.13	30.411	3322.67	29.6098	1555.27	20.3065
317.216	16.4769	248.769	16.2097	3741	30.6961	4298.62	29.7006	2053.03	20.2508
398.84	14.9288	319.105	14.7921	4872.18	30.6133	5663.28	29.6501	2663.1	20.1925
498.76	13.7245	400.161	13.4501	6226.39	30.6225	7164.75	29.7244	3410	20.1903
598.022	12.3173	493.077	12.2328	7850.13	30.6041	8992.88	29.7457	4257.79	19.9952
723.416	11.3213	589.14	10.9608	9793.03	30.648	11058.1	29.4976	5248.48	19.836
850.621	10.2589	714.116	10.102	11975.2	30.5074	13265	28.9839	6384.82	19.677
994.562	9.36285	843.985	9.19265	14262	30.365	16364.5	29.4388	7494.98	19.0773
1145.98	8.52326	981.273	8.32842	17462.3	30.2897	19490.3	29.2554	9092.44	19.3619
1319.13	7.83854	1133.91	7.58098	20670.1	30.0055	22965.6	29.1005	10604.5	19.1258
1495.26	7.17503	1291.58	6.87655	24273.5	29.8359	26763.2	29.0697	12294	18.9759
1676.34	6.5634	1467.69	6.28671	28239.1	29.6437	30883.6	28.8947	14027	18.7257
1884.98	6.08017	1665.29	5.7936	32668.1	29.565	35135.6	28.5814	15896.2	18.5192
2098.38	5.62995	1878.47	5.35893	37253.2	29.3018	40180.1	28.5299	17869.5	18.3188
2320.93	5.22504	2103.29	4.97439	42244.4	29.1074	45400.3	28.3422	19972.5	18.1136
2568.24	4.89534	2316.58	4.57234	47579.4	28.9408	51082	28.2483	22132	17.9062
2838.02	4.61644	2596.52	4.31223	53241.3	28.7714	57186.4	28.0245	24396.9	17.7001
3109.73	4.34831	2883.37	4.05883	59327.9	28.6376	63757.4	27.8554	26769.5	17.4955
3405.46	4.12412	3183.58	3.82882	65604.7	28.4153	71197.6	27.7788	29269	17.2871
3711.11	3.92126	3495.54	3.61817	72361.6	28.284	78557.1	27.5036	31934.1	17.1037
4034.08	3.74386	3846.52	3.44773	79454.4	28.1235	86620.9	27.3321	34594	16.8818
4370.88	3.58342	4228.11	3.30103	87109.9	28.0206	95240.2	27.1498	37363.7	16.6924
4729.05	3.44389	4615.97	3.16023	94952.2	27.8506	103425	26.6819	40244.7	16.4916
5122.1	3.32629	5022.85	3.03396	103324	27.6956	114641	26.8298	43245.2	16.3004
5504.39	3.20606	5484.04	2.9343	112227	27.5742	124604	26.6149	46468.4	16.1113
5932.54	3.10692	5954.38	2.83723	118620	26.8602	136437	26.5644	49752.4	15.9018
6380.17	3.01524	6466.19	2.75435	131475	27.296	148307	26.4121	52843.4	15.5889
6879.26	2.93829	7024.17	2.68223	142412	27.2137	161121	26.2956	56633.6	15.5095
7369.07	2.86191	7632.82	2.62087	153888	27.1095	174326	26.1546	60715.7	15.3357
7888.53	2.79514	8247.53	2.55734	166087	27.0321	189570	26.1135	64759.1	15.1164
8459.28	2.74235	8878.29	2.49667	179603	26.9875	205893	26.0642	68919.1	14.9361
9032.33	2.68869	9612.01	2.45211	193398	26.8952	222295	25.9431	73442	14.7248
9605.05	2.637	10408.9	2.41121	208375	26.8285	240176	25.8827	78148.2	14.532
10173.2	2.58643	11016.3	2.33363	224556	26.7876	259991	25.8538	83214.3	14.347
10746.3	2.53884	12079.3	2.32797	241962	26.7525	279340	25.7629	88648.5	14.1324
11506	2.51612	12972.5	2.29003	261492	26.774	300607	25.7157	94712	13.9032
12166.5	2.47776	13993.5	2.26189	281510	26.7431	320586	25.574	100687	13.7236
12923.4	2.44295	15065.9	2.23305	303294	26.7438	341724	25.4495	106654	13.5399
13715.2	2.4117	16321	2.21269	326884	26.7753	363748	25.3168	113125	13.3678
14563.7	2.38014	17537.2	2.1867	352115	26.7997	384412	25.0859	119531	13.1669
15427	2.34631	18898.2	2.16019	380187	26.8754	403728	24.7685	125550	13.0083
16445.6	2.31952	20311.1	2.13901	408116	26.8778	419408	24.3312	131893	12.7932
17494	2.28993	21771.2	2.11688	437103	26.8412	434511	23.8674	138170	12.5981
18668.4	2.26393	23509.4	2.10284	465749	26.7212	447227	23.3494	144512	12.369
19869.2	2.23642	25236.5	2.08392	491956	26.4361	458237	22.7941	150179	12.1002
21137.5	2.21368	27151.1	2.06814	512033	25.8533	467235	22.2431
22452.5	2.19085	29006.3	2.04816	520618	24.8477	475859	21.7314
24058	2.17579	31118.4	2.03199	--	--	484007	21.2697
26513.4	2.20976	33039.3	2.00771	--	--	492164	20.8502
28021.7	2.15552	35039.3	1.9806	--	--	499936	20.4445
29559.4	2.1103	--	--	--	--	506336	20.0559
31118.9	2.04118	--	--	--	--	512764	19.5812
32359.7	1.98699	--	--	--	--	--	--
33326.9	1.91997	--	--	--	--	--	--

## Sheet: Supplementary Fig.2
DCM		THF		Tol		cHex		CBP		TPSS
Wavelength	Intensity	Wavelength	Intensity	Wavelength	Intensity	Wavelength	Intensity	Wavelength	Intensity	Wavelength	Intensity
nm	a.u.	nm	a.u.	nm	a.u.	nm	a.u.	nm	a.u.	nm	a.u.
490	0.00145069	490	0.0578919	490	0.00166092	490	0.00400318	450	0.00804794	450	0.00653969
491	0.00142279	491	0.0535253	491	0.00172736	491	0.00486337	451	0.00859255	451	0.00707109
492	0.00217607	492	0.0545354	492	0.00217029	492	0.00627106	452	0.00806496	452	0.00633531
493	0.00245506	493	0.0518309	493	0.0025025	493	0.00810124	453	0.00711194	453	0.00678495
494	0.00343157	494	0.0484425	494	0.0029233	494	0.00929019	454	0.00694176	454	0.0051908
495	0.00390588	495	0.0497782	495	0.00356559	495	0.0121378	455	0.00699282	455	0.00662144
496	0.00404539	496	0.0451846	496	0.00467303	496	0.0134053	456	0.00680562	456	0.0053543
497	0.00440811	497	0.0460316	497	0.00562548	497	0.0170362	457	0.00561444	457	0.00506817
498	0.00574742	498	0.044696	498	0.00644506	498	0.021811	458	0.00571654	458	0.00510905
499	0.00622177	499	0.0445657	499	0.00810646	499	0.0252716	459	0.00578461	459	0.0047003
500	0.00834251	500	0.0430673	500	0.010632	500	0.0291873	460	0.00561444	460	0.0045368
501	0.00990527	501	0.0463574	501	0.0109422	501	0.0365357	461	0.00464454	461	0.00457767
502	0.0113286	502	0.047628	502	0.012759	502	0.0442325	462	0.00464454	462	0.00404631
503	0.01398	503	0.0507883	503	0.0161494	503	0.0534078	463	0.00450842	463	0.00412806
504	0.0150965	504	0.0521893	504	0.0194738	504	0.0642997	464	0.00454245	464	0.00478205
505	0.0178041	505	0.0564255	505	0.0226213	505	0.0788288	465	0.0039129	465	0.00380107
506	0.0247	506	0.0629436	506	0.0293612	506	0.0995699	466	0.00396394	466	0.00404631
507	0.0284976	507	0.0682243	507	0.0345506	507	0.118873	467	0.00323233	467	0.00461855
508	0.033413	508	0.0760491	508	0.0424035	508	0.142192	468	0.00311323	468	0.00400544
509	0.0380219	509	0.0847891	509	0.0512135	509	0.1768	469	0.0039129	469	0.00400544
510	0.0486673	510	0.0938902	510	0.061093	510	0.213958	470	0.0034365	470	0.00478205
511	0.0541452	511	0.107171	511	0.0750427	511	0.263014	471	0.00275595	471	0.0051908
512	0.0646849	512	0.122385	512	0.092003	512	0.316468	472	0.00287504	472	0.00457767
513	0.0833697	513	0.142604	513	0.109043	513	0.379554	473	0.00278998	473	0.00461855
514	0.09546	514	0.163718	514	0.131397	514	0.457491	474	0.00284102	474	0.00478205
515	0.114838	515	0.192306	515	0.159528	515	0.534751	475	0.002824	475	0.00404631
516	0.137453	516	0.219053	516	0.18908	516	0.627442	476	0.00244971	476	0.0045368
517	0.158908	517	0.259886	517	0.227417	517	0.722438	477	0.0021775	477	0.00404631
518	0.183103	518	0.30146	518	0.271827	518	0.823106	478	0.00231361	478	0.00433243
519	0.220532	519	0.346145	519	0.317338	519	0.892776	479	0.00207543	479	0.00478205
520	0.249031	520	0.402352	520	0.374899	520	0.953449	480	0.0019053	480	0.00465942
521	0.289677	521	0.453608	521	0.435637	521	0.985922	481	0.00183725	481	0.00457767
522	0.329366	522	0.518329	522	0.502588	522	1	482	0.00188829	482	0.00449593
523	0.377707	523	0.580728	523	0.574834	523	0.991751	483	0.00185426	483	0.00482292
524	0.428143	524	0.646399	524	0.649162	524	0.950856	484	0.00192231	484	0.00461855
525	0.482105	525	0.710641	525	0.716695	525	0.882499	485	0.00227958	485	0.00355583
526	0.540523	526	0.767081	526	0.807045	526	0.806881	486	0.00175219	486	0.00400544
527	0.608784	527	0.822619	527	0.863616	527	0.721717	487	0.00183725	487	0.00420981
528	0.656641	528	0.868527	528	0.924209	528	0.653977	488	0.00173518	488	0.00326972
529	0.71368	529	0.92377	529	0.966895	529	0.590507	489	0.00221153	489	0.0043733
530	0.764727	530	0.954174	530	0.994	530	0.531839	490	0.00221153	490	0.00351495
531	0.82104	531	0.982493	531	1	531	0.491837	491	0.00171816	491	0.00441418
532	0.869205	532	1	532	0.984738	532	0.452099	492	0.00185426	492	0.0031471
533	0.906817	533	0.998658	533	0.968653	533	0.426337	493	0.00226257	493	0.00527254
534	0.929622	534	0.995472	534	0.930352	534	0.405303	494	0.00265387	494	0.00478205
535	0.966103	535	0.982627	535	0.893546	535	0.387534	495	0.00270491	495	0.0053543
536	0.992945	536	0.945934	536	0.839866	536	0.373083	496	0.0026879	496	0.0047003
537	0.997311	537	0.925209	537	0.783953	537	0.356487	497	0.00348754	497	0.00404631
538	1	538	0.877015	538	0.739305	538	0.349674	498	0.00449141	498	0.00572217
539	0.997195	539	0.835267	539	0.678872	539	0.334651	499	0.0050359	499	0.00633531
540	0.983725	540	0.789672	540	0.629173	540	0.317505	500	0.00530815	500	0.00735723
541	0.968818	541	0.748301	541	0.587746	541	0.306388	501	0.00729914	501	0.00625356
542	0.955361	542	0.710408	542	0.536118	542	0.286963	502	0.0076395	502	0.00821566
543	0.923969	543	0.653169	543	0.511312	543	0.274037	503	0.00903506	503	0.00891059
544	0.889272	544	0.622748	544	0.469359	544	0.254796	504	0.0113159	504	0.0127125
545	0.85384	545	0.58404	545	0.440651	545	0.240833	505	0.0139885	505	0.0125081
546	0.834661	546	0.552789	546	0.423693	546	0.224154	506	0.0170362	506	0.0138572
547	0.788478	547	0.521799	547	0.396825	547	0.214671	507	0.0214469	507	0.0171689
548	0.763609	548	0.479316	548	0.384744	548	0.200507	508	0.0244278	508	0.019336
549	0.733578	549	0.459447	549	0.363551	549	0.193714	509	0.0310558	509	0.0235069
550	0.699545	550	0.431183	550	0.349688	550	0.181593	510	0.0398857	510	0.0311138
551	0.675869	551	0.40805	551	0.33235	551	0.178999	511	0.0487372	511	0.0394993
552	0.629749	552	0.392011	552	0.319203	552	0.167884	512	0.0598807	512	0.0457998
553	0.611692	553	0.366833	553	0.307007	553	0.160569	513	0.0744653	513	0.056071
554	0.581539	554	0.347329	554	0.293988	554	0.156446	514	0.092363	514	0.0695378
555	0.550935	555	0.333325	555	0.275594	555	0.152278	515	0.113019	515	0.0869817
556	0.523974	556	0.323072	556	0.264341	556	0.145758	516	0.133718	516	0.10472
557	0.50877	557	0.305893	557	0.252265	557	0.137932	517	0.160382	517	0.127631
558	0.474641	558	0.286721	558	0.237285	558	0.135724	518	0.195139	518	0.160155
559	0.454303	559	0.277041	559	0.226164	559	0.128975	519	0.229743	519	0.197921
560	0.424886	560	0.265461	560	0.215472	560	0.124325	520	0.270828	520	0.230542
561	0.40682	561	0.252443	561	0.206686	561	0.122324	521	0.317991	521	0.28195
562	0.388822	562	0.239561	562	0.195356	562	0.117109	522	0.361445	522	0.332558
563	0.371006	563	0.230747	563	0.187404	563	0.109313	523	0.4268	523	0.406338
564	0.346648	564	0.21997	564	0.182023	564	0.104653	524	0.475536	524	0.45615
565	0.334843	565	0.216105	565	0.173607	565	0.0998689	525	0.538504	525	0.523696
566	0.312773	566	0.201503	566	0.167738	566	0.0964389	526	0.588177	526	0.59409
567	0.303154	567	0.197575	567	0.161268	567	0.091201	527	0.649214	527	0.666807
568	0.286661	568	0.185402	568	0.155157	568	0.0862006	528	0.705417	528	0.73208
569	0.275276	569	0.176472	569	0.148267	569	0.0805575	529	0.760526	529	0.784249
570	0.260771	570	0.168492	570	0.141892	570	0.0790488	530	0.815492	530	0.842033
571	0.257392	571	0.167969	571	0.13817	571	0.0729527	531	0.85707	531	0.871832
572	0.245062	572	0.165385	572	0.133826	572	0.0693873	532	0.899576	532	0.934758
573	0.240419	573	0.154009	573	0.129972	573	0.0660739	533	0.93135	533	0.96747
574	0.230825	574	0.149106	574	0.125094	574	0.06127	534	0.966009	534	0.98861
575	0.228097	575	0.139892	575	0.121754	575	0.0580995	535	0.984222	535	1
576	0.220645	576	0.139173	576	0.114118	576	0.0551965	536	0.999405	536	0.997362
577	0.202373	577	0.13816	577	0.109533	577	0.0520587	537	0.999946	537	0.985511
578	0.197147	578	0.131072	578	0.111179	578	0.0495645	538	1	538	0.976134
579	0.189563	579	0.126434	579	0.106083	579	0.0438876	539	0.989287	539	0.949354
580	0.182598	580	0.125062	580	0.0984748	580	0.0420846	540	0.971285	540	0.909425
581	0.177235	581	0.119054	581	0.0952943	581	0.0396077	541	0.94003	541	0.86031
582	0.165306	582	0.116671	582	0.0928702	582	0.0343888	542	0.915491	542	0.820219
583	0.15874	583	0.107628	583	0.0860443	583	0.0350939	543	0.891848	543	0.766838
584	0.154026	584	0.110533	584	0.077487	584	0.0319131	544	0.860738	544	0.725423
585	0.147547	585	0.10071	585	0.0749316	585	0.0304248	545	0.820222	545	0.697476
586	0.142416	586	0.0966961	586	0.0720654	586	0.0275582	546	0.797512	546	0.646996
587	0.13322	587	0.0926179	587	0.0680223	587	0.0247705	547	0.770116	547	0.616406
588	0.1291	588	0.0887685	588	0.0589613	588	0.0239248	548	0.737878	548	0.567724
589	0.120049	589	0.0835497	589	0.0576291	589	0.022359	549	0.712334	549	0.538146
590	0.114614	590	0.0761796	590	0.0529671	590	0.0230166	550	0.682861	550	0.515376
591	0.110356	591	0.0743536	591	0.0485724	591	0.02167	551	0.661501	551	0.475579
592	0.103355	592	0.0714518	592	0.0458649	592	0.0201514	552	0.633087	552	0.449166
593	0.103635	593	0.0677353	593	0.0432466	593	0.0189929	553	0.608898	553	0.433426
594	0.0939764	594	0.0600755	594	0.0403845	594	0.0179441	554	0.581294	554	0.410466
595	0.095656	595	0.0561322	595	0.0378112	595	0.0168954	555	0.557758	555	0.382363
596	0.086028	596	0.0564906	596	0.0370792	596	0.0163319	556	0.539716	556	0.362648
597	0.0809075	597	0.0525803	597	0.0337743	597	0.016238	557	0.51224	557	0.348384
598	0.0769349	598	0.0514073	598	0.0334195	598	0.0149233	558	0.494106	558	0.321229
599	0.0763754	599	0.0462923	599	0.0304256	599	0.0145164	559	0.473629	559	0.303644
600	0.0717602	600	0.0452498	600	0.0283634	600	0.0136087	560	0.456531	560	0.290799
601	0.0706974	601	0.0429044	601	0.0270109	601	0.0125916	561	0.432784	561	0.275202
602	0.0663906	602	0.0413409	602	0.0256363	602	0.0116058	562	0.413462	562	0.264012
603	0.0626437	603	0.0385072	603	0.0247938	603	0.011418	563	0.399193	563	0.253236
604	0.0583662	604	0.0361622	604	0.0240623	604	0.0114806	564	0.387842	564	0.239462
605	0.0579748	605	0.0348921	605	0.0214465	605	0.010667	565	0.361497	565	0.229391
606	0.0541452	606	0.0324823	606	0.0207815	606	0.00979083	566	0.353871	566	0.223514
607	0.0517135	607	0.0317334	607	0.0222445	607	0.00927455	567	0.338386	567	0.21505
608	0.0475774	608	0.0301378	608	0.0190083	608	0.00896165	568	0.327041	568	0.200179
609	0.0445316	609	0.0294541	609	0.0177229	609	0.00805431	569	0.317246	569	0.193609
610	0.0441404	610	0.0300076	610	0.0182105	610	0.00852362	570	0.303508	570	0.191679
611	0.0414582	611	0.0309519	611	0.0165926	611	0.00814817	571	0.291027	571	0.182523
612	0.0395584	612	0.0259051	612	0.0155954	612	0.00811688	572	0.287498	572	0.17653
613	0.0351168	613	0.0253517	613	0.0153959	613	0.00675595	573	0.278054	573	0.170414
614	0.0335247	614	0.0247005	614	0.0142215	614	0.00694366	574	0.261947	574	0.162699
615	0.0313741	615	0.0224868	615	0.0135789	615	0.00659953	575	0.251654	575	0.153386
616	0.0300336	616	0.0209894	616	0.0116955	616	0.00655261	576	0.245699	576	0.148422
617	0.0267942	617	0.0201105	617	0.0130028	617	0.00620849	577	0.231846	577	0.142393
618	0.0262357	618	0.0183202	618	0.0110973	618	0.00594258	578	0.22626	578	0.134601
619	0.0266546	619	0.019134	619	0.0106542	619	0.00606771	579	0.216885	579	0.128574
620	0.0255935	620	0.0190689	620	0.0111638	620	0.00566104	580	0.208066	580	0.122384
621	0.0230526	621	0.0177669	621	0.00979014	621	0.00511361	581	0.195001	581	0.115867
622	0.0209587	622	0.0177343	622	0.00970152	622	0.00514489	582	0.187328	582	0.112916
623	0.0204841	623	0.0150654	623	0.00792924	623	0.00431597	583	0.175861	583	0.107219
624	0.0193674	624	0.0137636	624	0.00799569	624	0.00415957	584	0.169537	584	0.0993116
625	0.0186136	625	0.0150329	625	0.00764125	625	0.00340889	585	0.164916	585	0.0956245
626	0.0177204	626	0.0134382	626	0.00766341	626	0.00390934	586	0.154613	586	0.0930438
627	0.0172737	627	0.01474	627	0.00679948	627	0.00345581	587	0.148297	587	0.0831729
628	0.0154035	628	0.012592	628	0.00666657	628	0.00329942	588	0.141229	588	0.0827634
629	0.0133381	629	0.0135358	629	0.00722036	629	0.0030492	589	0.134764	589	0.0747374
630	0.0137288	630	0.0118435	630	0.00593559	630	0.00317431	590	0.126296	590	0.0729769
631	0.0131985	631	0.0107045	631	0.00566978	631	0.00231421	591	0.11999	591	0.0713801
632	0.0121379	632	0.0127873	632	0.00584698	632	0.00242368	592	0.116085	592	0.0664265
633	0.0113844	633	0.0111601	633	0.00566978	633	0.00265824	593	0.107301	593	0.0640114
634	0.0116077	634	0.00933779	634	0.00493883	634	0.00228294	594	0.102303	594	0.0586084
635	0.010296	635	0.0101839	635	0.00560333	635	0.0025175	595	0.0961433	595	0.0556617
636	0.0105192	636	0.0098259	636	0.00445154	636	0.00198582	596	0.094809	596	0.0553343
637	0.00979364	637	0.00858937	637	0.00418575	637	0.0021422	597	0.0903792	597	0.0495233
638	0.0092076	638	0.00953303	638	0.00354344	638	0.00173563	598	0.0842922	598	0.0464136
639	0.00898435	639	0.0077108	639	0.00363204	639	0.00153234	599	0.0786005	599	0.0455953
640	0.00806346	640	0.00699496	640	0.00334411	640	0.00154798	600	0.0764473	600	0.0429768
641	0.0077286	641	0.00702749	641	0.00349915	641	0.00148543	601	0.0697846	601	0.0375766
642	0.00700308	642	0.00683227	642	0.00318907	642	0.00129779	602	0.067513	602	0.0397039
643	0.00731003	643	0.00566092	643	0.00307833	643	0.000844335	603	0.0649515	603	0.0364721
644	0.00703098	644	0.00543316	644	0.002879	644	0.00120397	604	0.0602051	604	0.0372494
645	0.00686356	645	0.00640927	645	0.00265753	645	0.00107888	605	0.0580713	605	0.0338951
646	0.00611016	646	0.00637674	646	0.00267968	646	0.00107888	606	0.0536681	606	0.0290688
647	0.00563581	647	0.00514033	647	0.00190453	647	0.00090688	607	0.049812	607	0.030214
648	0.00527307	648	0.00461976	648	0.00252464	648	0.00115706	608	0.0479014	608	0.0278418
649	0.00491034	649	0.00458722	649	0.00183809	649	0.00111015	609	0.0455986	609	0.0256334
650	0.00535678	650	0.00504272	650	0.00197097	650	0.000969425	610	0.0426311	610	0.0252653
651	0.00396169	651	0.00406665	651	0.00188238	651	0.000750518	611	0.0390673	611	0.0251427
652	0.00502195	652	0.00647435	652	0.00143945	652	0.000531613	612	0.0362032	612	0.0193769
653	0.00340367	653	0.00377384	653	0.00163877	653	0.000734881	613	0.0360838	613	0.0222801
654	0.0043244	654	0.00390398	654	0.00168306	654	0.000672337	614	0.0349247	614	0.0206445
655	0.00412909	655	0.00348102	655	0.00183809	655	0.000750518	615	0.0315841	615	0.019704
656	0.00326416	656	0.00292794	656	0.00121799	656	0.000578521	616	0.0295562	616	0.0189271
657	0.00387798	657	0.00403412	657	0.00163877	657	0.000719245	617	0.0275796	617	0.0179049
658	0.00390588	658	0.00338342	658	0.00141731	658	0.000359618	618	0.0260292	618	0.0153699
659	0.00315256	659	0.00400158	659	0.00132872	659	0.000719245	619	0.0245982	619	0.0155335
660	0.00284566	660	0.00247246	660	0.00115156	660	0.000609793	620	0.0234739	620	0.0134893
661	0.00315256	661	0.00312314	661	0.0011737	661	0.000500341	621	0.0213958	621	0.0129169
662	0.00231556	662	0.0042944	662	0.000952244	662	0.000531613	622	0.0215662	622	0.013571
663	0.00278986	663	0.00309061	663	0.00108512	663	0.000422162	623	0.019829	623	0.011159
664	0.00231556	664	0.00302554	664	0.000775079	664	0.000234533	624	0.0173597	624	0.011486
665	0.00256666	665	0.00266767	665	0.000996536	665	0.000375254	625	0.0172065	625	0.011159
666	0.00206447	666	0.002505	666	0.00119585	666	0.00028144	626	0.0169	626	0.00960553
667	0.00172968	667	0.00312314	667	0.000752934	667	0.000328347	627	0.0165594	627	0.00837917
668	0.00203657	668	0.0021146	668	0.000863662	668	0.000343983	628	0.0144652	628	0.00858356
669	0.00145069	669	0.00263513	669	0.000930099	669	0.000312711	629	0.0142779	629	0.00980993
670	0.00181338	670	0.00263513	670	0.000575771	670	0.000578521	630	0.0143801	630	0.00952377
671	0.00147859	671	0.00253753	671	0.00053148	671	0.000234533	631	0.0125925	631	0.00846093
672	0.00156229	672	0.002505	672	0.000863662	672	0.000328347	632	0.0127117	632	0.00727547
673	0.001367	673	0.0014314	673	0.000620061	673	0.000343983	633	0.0119457	633	0.00866532
674	0.0012275	674	0.00237486	674	0.000354319	674	0.000328347	634	0.0110605	634	0.00690758
675	0.00114381	675	0.0016266	675	0.000597916	675	0.000218897	635	0.0110095	635	0.00547692
676	0.00100432	676	0.002505	676	0.000730789	676	0.000406526	636	0.0107882	636	0.00645794
677	0.000976419	677	0.00110608	677	0.000354319	677	0.000297076	637	0.00927334	637	0.00531342
678	0.0012554	678	0.00204953	678	0.000620061	678	0.00028144	638	0.0088138	638	0.00715284
679	0.000836929	679	0.00100848	679	0.000110724	679	0.000312711	639	0.00811602	639	0.00727547
680	0.000920623	680	0.0018218	680	0.000398609	680	0.000156355	640	0.00815006	640	0.00539517
681	0.000948521	681	0.00217966	681	0.000265738	681	0.000265804	641	0.00786074	641	0.00531342
682	0.000976419	682	0.00149647	682	0.000420754	682	0.000156355	642	0.00733317	642	0.00539517
683	0.000474257	683	0.000553035	683	0.000199304	683	0.000125084	643	0.00690773	643	0.0048638
684	0.000585848	684	0.000683162	684	0.000177159	684	0.000218897	644	0.00661843	644	0.00412806
685	0.000251076	685	0.00198446	685	0.000420754	685	0.000375254	645	0.00597179	645	0.00343321
686	0.000390564	686	0.00178926	686	0.000265738	686	0.000187626	646	0.00609091	646	0.00416893
687	0.000446359	687	0.00188686	687	0.000155014	687	0.000265804	647	0.00627809	647	0.00396456
688	0.000362666	688	0.00159407	688	0.00048719	688	0.000109448	648	0.00573356	648	0.00396456
689	0.000809031	689	0.00107355	689	0.000132869	689	0.000125084	649	0.00563146	649	0.00343321
690	0	690	0	690	0.000110724	690	0.00017199	650	0.00505292	650	0.00498642
691	0.000446359	691	0.00110608	691	0.000243594	691	6.25417e-05	651	0.00515501	651	0.00351495
692	0.000251076	692	0.00120368	692	0.000199304	692	0.000250168	652	0.00455947	652	0.00326972
693	0.000446359	693	0.00065063	693	0.000155014	693	0.000218897	653	0.00488276	653	0.00322884
694	0.000251076	694	0.000715694	694	0.000199304	694	0.000109448	654	0.00392992	654	0.00253401
695	0.000278974	695	0.00104101	695	6.64343e-05	695	0.000218897	655	0.00353858	655	0.00200267
696	2.78973e-05	696	0.00126874	696	6.64343e-05	696	0.000109448	656	0.00370873	656	0.00306535
697	0.000139486	697	9.75936e-05	697	2.21447e-05	697	0.000109448	657	0.00350456	657	0.00384194
698	0.000195281	698	0.00139887	698	0.000155014	698	0.000234533	658	0.00316428	658	0.00228877
699	0.000195281	699	0.000553035	699	0.000177159	699	0.000125084	659	0.00306219	659	0.00335146
700	5.57945e-05	700	0.000357845	700	0	700	0	660	0.00336844	660	0.00183918
</Trace>	--	</Trace>	--	</Trace>	--	</Trace>	--	661	0.00296011	661	0.00249313
--	--	--	--	--	--	--	--	662	0.00234763	662	0.00282011
--	--	--	--	--	--	--	--	663	0.00246672	663	0.00188005
--	--	--	--	--	--	--	--	664	0.00227958	664	0.00220703
--	--	--	--	--	--	--	--	665	0.00212646	665	0.00232965
--	--	--	--	--	--	--	--	666	0.00192231	666	0.00155308
--	--	--	--	--	--	--	--	667	0.0021775	667	0.00204354
--	--	--	--	--	--	--	--	668	0.00193933	668	0.00175744
--	--	--	--	--	--	--	--	669	0.00158206	669	0.00126698
--	--	--	--	--	--	--	--	670	0.0019053	670	0.00155308
--	--	--	--	--	--	--	--	671	0.00147999	671	0.0013896
--	--	--	--	--	--	--	--	672	0.00182024	672	0.00183918
--	--	--	--	--	--	--	--	673	0.00144597	673	0.00208441
--	--	--	--	--	--	--	--	674	0.00142896	674	0.00200267
--	--	--	--	--	--	--	--	675	0.00156505	675	0.00151221
--	--	--	--	--	--	--	--	676	0.0016331	676	0.00118524
--	--	--	--	--	--	--	--	677	0.00124182	677	0.00228877
--	--	--	--	--	--	--	--	678	0.00113975	678	0.00204354
--	--	--	--	--	--	--	--	679	0.00112274	679	0.00204354
--	--	--	--	--	--	--	--	680	0.00054435	680	0.00188005
--	--	--	--	--	--	--	--	681	0.0009186	681	0.00183918
--	--	--	--	--	--	--	--	682	0.00112274	682	0.00114437
--	--	--	--	--	--	--	--	683	0.000731474	683	0.0011035
--	--	--	--	--	--	--	--	684	0.00068044	684	0.000899146
--	--	--	--	--	--	--	--	685	0.000867566	685	0.00151221
--	--	--	--	--	--	--	--	686	0.000408261	686	0.000694793
--	--	--	--	--	--	--	--	687	0.000476305	687	0.000735663
--	--	--	--	--	--	--	--	688	0.000612395	688	0.00188005
--	--	--	--	--	--	--	--	689	0.000340216	689	0.0011035
--	--	--	--	--	--	--	--	690	0.000442283	690	0.00134873
--	--	--	--	--	--	--	--	691	0.000425272	691	0.000735663
--	--	--	--	--	--	--	--	692	0.000153097	692	0.000940016
--	--	--	--	--	--	--	--	693	0	693	0.00032696
--	--	--	--	--	--	--	--	694	6.80427e-05	694	0
--	--	--	--	--	--	--	--	695	0.000102064	695	0.000490441
--	--	--	--	--	--	--	--	696	0.000119075	696	0.000940016
--	--	--	--	--	--	--	--	697	0.000255162	697	0.00143047
--	--	--	--	--	--	--	--	698	0.00022114	698	0.000940016
--	--	--	--	--	--	--	--	699	0.000561361	699	0.00163483
--	--	--	--	--	--	--	--	700	0.00110573	700	0.000980887
--	--	--	--	--	--	--	--	</Trace>	--	</Trace>	--
--	--	--	--	--	--	--	--			--	--
--	--	--	--	--	--	--	--			--	--
--	--	--	--	--	--	--	--			--	--
--	--	--	--	--	--	--	--			--	--
--	--	--	--	--	--	--	--			--	--
--	--	--	--	--	--	--	--			--	--
--	--	--	--	--	--	--	--			--	--
--	--	--	--	--	--	--	--			--	--
--	--	--	--	--	--	--	--			--	--
--	--	--	--	--	--	--	--			--	--
--	--	--	--	--	--	--	--			--	--
--	--	--	--	--	--	--	--			--	--
--	--	--	--	--	--	--	--			--	--
--	--	--	--	--	--	--	--			--	--
--	--	--	--	--	--	--	--			--	--
--	--	--	--	--	--	--	--			--	--
--	--	--	--	--	--	--	--			--	--
--	--	--	--	--	--	--	--			--	--
--	--	--	--	--	--	--	--			--	--
--	--	--	--	--	--	--	--			--	--
--	--	--	--	--	--	--	--			--	--
--	--	--	--	--	--	--	--			--	--
--	--	--	--	--	--	--	--			--	--
--	--	--	--	--	--	--	--			--	--
--	--	--	--	--	--	--	--			--	--
--	--	--	--	--	--	--	--			--	--
--	--	--	--	--	--	--	--			--	--
--	--	--	--	--	--	--	--			--	--
--	--	--	--	--	--	--	--			--	--
--	--	--	--	--	--	--	--			--	--
--	--	--	--	--	--	--	--			--	--
--	--	--	--	--	--	--	--			--	--
--	--	--	--	--	--	--	--			--	--
--	--	--	--	--	--	--	--			--	--
--	--	--	--	--	--	--	--			--	--
--	--	--	--	--	--	--	--			--	--
--	--	--	--	--	--	--	--			--	--
--	--	--	--	--	--	--	--			--	--
--	--	--	--	--	--	--	--			--	--
--	--	--	--	--	--	--	--			--	--
--	--	--	--	--	--	--	--			--	--
--	--	--	--	--	--	--	--			--	--
--	--	--	--	--	--	--	--			--	--
--	--	--	--	--	--	--	--			--	--
--	--	--	--	--	--	--	--			--	--
--	--	--	--	--	--	--	--			--	--
--	--	--	--	--	--	--	--			--	--
--	--	--	--	--	--	--	--			--	--
--	--	--	--	--	--	--	--			--	--
--	--	--	--	--	--	--	--			--	--
--	--	--	--	--	--	--	--			--	--
--	--	--	--	--	--	--	--			--	--
--	--	--	--	--	--	--	--			--	--
--	--	--	--	--	--	--	--			--	--
--	--	--	--	--	--	--	--			--	--
--	--	--	--	--	--	--	--			--	--
--	--	--	--	--	--	--	--			--	--
--	--	--	--	--	--	--	--			--	--
--	--	--	--	--	--	--	--			--	--
--	--	--	--	--	--	--	--			--	--
--	--	--	--	--	--	--	--			--	--
--	--	--	--	--	--	--	--			--	--
--	--	--	--	--	--	--	--			--	--
--	--	--	--	--	--	--	--			--	--
--	--	--	--	--	--	--	--			--	--
--	--	--	--	--	--	--	--			--	--
--	--	--	--	--	--	--	--			--	--
--	--	--	--	--	--	--	--			--	--
--	--	--	--	--	--	--	--			--	--
--	--	--	--	--	--	--	--			--	--
--	--	--	--	--	--	--	--			--	--
--	--	--	--	--	--	--	--			--	--
--	--	--	--	--	--	--	--			--	--
--	--	--	--	--	--	--	--			--	--
--	--	--	--	--	--	--	--			--	--
--	--	--	--	--	--	--	--			--	--
--	--	--	--	--	--	--	--			--	--
--	--	--	--	--	--	--	--			--	--
--	--	--	--	--	--	--	--			--	--
--	--	--	--	--	--	--	--			--	--
--	--	--	--	--	--	--	--			--	--
--	--	--	--	--	--	--	--			--	--
--	--	--	--	--	--	--	--			--	--
--	--	--	--	--	--	--	--			--	--
--	--	--	--	--	--	--	--			--	--
--	--	--	--	--	--	--	--			--	--
--	--	--	--	--	--	--	--			--	--
--	--	--	--	--	--	--	--			--	--
--	--	--	--	--	--	--	--			--	--
--	--	--	--	--	--	--	--			--	--
--	--	--	--	--	--	--	--			--	--
--	--	--	--	--	--	--	--			--	--
--	--	--	--	--	--	--	--			--	--
--	--	--	--	--	--	--	--			--	--
--	--	--	--	--	--	--	--			--	--
--	--	--	--	--	--	--	--			--	--
--	--	--	--	--	--	--	--			--	--
--	--	--	--	--	--	--	--			--	--
--	--	--	--	--	--	--	--			--	--
--	--	--	--	--	--	--	--			--	--
--	--	--	--	--	--	--	--			--	--
--	--	--	--	--	--	--	--			--	--
--	--	--	--	--	--	--	--			--	--
--	--	--	--	--	--	--	--			--	--
--	--	--	--	--	--	--	--			--	--
--	--	--	--	--	--	--	--			--	--
--	--	--	--	--	--	--	--			--	--
--	--	--	--	--	--	--	--			--	--
--	--	--	--	--	--	--	--			--	--
--	--	--	--	--	--	--	--			--	--
--	--	--	--	--	--	--	--			--	--
--	--	--	--	--	--	--	--			--	--
--	--	--	--	--	--	--	--			--	--
--	--	--	--	--	--	--	--			--	--
--	--	--	--	--	--	--	--			--	--
--	--	--	--	--	--	--	--			--	--
--	--	--	--	--	--	--	--			--	--
--	--	--	--	--	--	--	--			--	--
--	--	--	--	--	--	--	--			--	--
--	--	--	--	--	--	--	--			--	--
--	--	--	--	--	--	--	--			--	--
--	--	--	--	--	--	--	--			--	--
--	--	--	--	--	--	--	--			--	--
--	--	--	--	--	--	--	--			--	--
--	--	--	--	--	--	--	--			--	--
--	--	--	--	--	--	--	--			--	--
--	--	--	--	--	--	--	--			--	--
--	--	--	--	--	--	--	--			--	--
--	--	--	--	--	--	--	--			--	--
--	--	--	--	--	--	--	--			--	--
--	--	--	--	--	--	--	--			--	--
--	--	--	--	--	--	--	--			--	--
--	--	--	--	--	--	--	--			--	--
--	--	--	--	--	--	--	--			--	--
--	--	--	--	--	--	--	--			--	--
--	--	--	--	--	--	--	--			--	--
--	--	--	--	--	--	--	--			--	--
--	--	--	--	--	--	--	--			--	--
--	--	--	--	--	--	--	--			--	--
--	--	--	--	--	--	--	--			--	--
--	--	--	--	--	--	--	--			--	--
--	--	--	--	--	--	--	--			--	--
--	--	--	--	--	--	--	--			--	--
--	--	--	--	--	--	--	--			--	--
--	--	--	--	--	--	--	--			--	--
--	--	--	--	--	--	--	--			--	--
--	--	--	--	--	--	--	--			--	--
--	--	--	--	--	--	--	--			--	--
--	--	--	--	--	--	--	--			--	--
--	--	--	--	--	--	--	--			--	--
--	--	--	--	--	--	--	--			--	--
--	--	--	--	--	--	--	--			--	--
--	--	--	--	--	--	--	--			--	--
--	--	--	--	--	--	--	--			--	--
--	--	--	--	--	--	--	--			--	--
--	--	--	--	--	--	--	--			--	--
--	--	--	--	--	--	--	--			--	--
--	--	--	--	--	--	--	--			--	--
--	--	--	--	--	--	--	--			--	--
--	--	--	--	--	--	--	--			--	--
--	--	--	--	--	--	--	--			--	--
--	--	--	--	--	--	--	--			--	--
--	--	--	--	--	--	--	--			--	--
--	--	--	--	--	--	--	--			--	--
--	--	--	--	--	--	--	--			--	--
--	--	--	--	--	--	--	--			--	--
--	--	--	--	--	--	--	--			--	--
--	--	--	--	--	--	--	--			--	--
--	--	--	--	--	--	--	--			--	--
--	--	--	--	--	--	--	--			--	--
--	--	--	--	--	--	--	--			--	--
--	--	--	--	--	--	--	--			--	--
--	--	--	--	--	--	--	--			--	--
--	--	--	--	--	--	--	--			--	--
--	--	--	--	--	--	--	--			--	--
--	--	--	--	--	--	--	--			--	--
--	--	--	--	--	--	--	--			--	--
--	--	--	--	--	--	--	--			--	--
--	--	--	--	--	--	--	--			--	--
--	--	--	--	--	--	--	--			--	--
--	--	--	--	--	--	--	--			--	--
--	--	--	--	--	--	--	--			--	--
--	--	--	--	--	--	--	--			--	--
--	--	--	--	--	--	--	--			--	--
--	--	--	--	--	--	--	--			--	--
--	--	--	--	--	--	--	--			--	--
--	--	--	--	--	--	--	--			--	--
--	--	--	--	--	--	--	--			--	--
--	--	--	--	--	--	--	--			--	--
--	--	--	--	--	--	--	--			--	--
--	--	--	--	--	--	--	--			--	--
--	--	--	--	--	--	--	--			--	--
--	--	--	--	--	--	--	--			--	--
--	--	--	--	--	--	--	--			--	--
--	--	--	--	--	--	--	--			--	--
--	--	--	--	--	--	--	--			--	--
--	--	--	--	--	--	--	--			--	--
--	--	--	--	--	--	--	--			--	--
--	--	--	--	--	--	--	--			--	--
--	--	--	--	--	--	--	--			--	--
--	--	--	--	--	--	--	--			--	--
--	--	--	--	--	--	--	--			--	--
--	--	--	--	--	--	--	--			--	--
--	--	--	--	--	--	--	--			--	--
--	--	--	--	--	--	--	--			--	--
--	--	--	--	--	--	--	--			--	--
--	--	--	--	--	--	--	--			--	--
--	--	--	--	--	--	--	--			--	--
--	--	--	--	--	--	--	--			--	--
--	--	--	--	--	--	--	--			--	--
--	--	--	--	--	--	--	--			--	--
--	--	--	--	--	--	--	--			--	--
--	--	--	--	--	--	--	--			--	--
--	--	--	--	--	--	--	--			--	--
--	--	--	--	--	--	--	--			--	--
--	--	--	--	--	--	--	--			--	--
--	--	--	--	--	--	--	--			--	--
--	--	--	--	--	--	--	--			--	--
--	--	--	--	--	--	--	--			--	--
--	--	--	--	--	--	--	--			--	--
--	--	--	--	--	--	--	--			--	--
--	--	--	--	--	--	--	--			--	--
--	--	--	--	--	--	--	--			--	--
--	--	--	--	--	--	--	--			--	--
--	--	--	--	--	--	--	--			--	--
--	--	--	--	--	--	--	--			--	--
--	--	--	--	--	--	--	--			--	--
--	--	--	--	--	--	--	--			--	--
--	--	--	--	--	--	--	--			--	--
--	--	--	--	--	--	--	--			--	--
--	--	--	--	--	--	--	--			--	--
--	--	--	--	--	--	--	--			--	--
--	--	--	--	--	--	--	--			--	--
--	--	--	--	--	--	--	--			--	--
--	--	--	--	--	--	--	--			--	--
--	--	--	--	--	--	--	--			--	--
--	--	--	--	--	--	--	--			--	--
--	--	--	--	--	--	--	--			--	--
--	--	--	--	--	--	--	--			--	--
--	--	--	--	--	--	--	--			--	--
--	--	--	--	--	--	--	--			--	--
--	--	--	--	--	--	--	--			--	--
--	--	--	--	--	--	--	--			--	--
--	--	--	--	--	--	--	--			--	--
--	--	--	--	--	--	--	--			--	--
--	--	--	--	--	--	--	--			--	--
--	--	--	--	--	--	--	--			--	--
--	--	--	--	--	--	--	--			--	--
--	--	--	--	--	--	--	--			--	--

[truncated: 13 more sheets: Supplementary Fig.3a, Supplementary Fig.3b, Supplementary Fig.3c, Supplementary Fig.3d, Supplementary Fig.7, Supplementary Fig.8, Supplementary Fig.9, Supplementary Fig.10, Supplementary Fig.12, Supplementary Fig.13, Supplementary Fig.14, Supplementary Fig.15, Supplementary Fig.16]
